# Supplementary material for: Proteomic signatures of smoking and their associations with risk of incident diseases and mortality in diverse populations
Source: Nat Commun. 2025 Dec 24;17:928. doi: 10.1038/s41467-025-67656-x (PMC12830939; doi:10.1038/s41467-025-67656-x)
Supplement: Supplementary file 3 — Supplementary Data 1–30 [file 41467_2025_67656_MOESM3_ESM.xlsx]

## Sheet: SD1
UKB
	Current smokers	Previous smokers	Never smokers	All	p
Number, n (%)	4732	15404	23778	43914
Recruitment age, mean (SD)	54.72 (8.07)	58.59 (7.76)	56.09 (8.27)	56.82 (8.19)	3.44201e-26
Male, n (%)	2592 (54.78%)	7903 (51.30%)	10672 (44.88%)	20187(45.817%）	1.63688e-71
BMI, mean (SD)	27.271(4.877)	27.898(4.677)	27.016(4.794)	27.463(4.810)	0.0127983
Townsend Deprivation index, mean (SD)	0.35 (3.57)	-1.20 (3.11)	-1.46 (3.07)	-1.17 (3.19)	2.82437e-236
Ethnicity, n (%)					6.13103e-05
White	4360 (92.51%)	14848 (96.64%)	21775 (91.65%)	40983 (93.49%)
Black	128 (2.72%)	173 (1.13%)	769 (3.27%)	1070 (2.44%)
Asian	107 (2.27%)	129 (0.84%)	746 (3.14%)	968 (2.21%)
Other	71 (1.51%)	115 (0.75%)	332 (1.40%)	532 (1.21%)
Mixed	47 (1.00%)	99 (0.64%)	138 (0.58%)	284 (0.65%)
Alcohol frequency, n (%)					1.85027e-60
Daily or almost daily	1178 (24.94%)	4177 (27.13%)	3566 (15.0%)	8921 (20.31%)
Three or four times a week	886 (18.76%)	3803 (24.70%)	5149 (21.65%)	9838 (22.4%)
Once or twice a week	1103 (23.35%)	3719 (24.16%)	6573 (27.64%)	11395 (25.95%)
One to three times a month	505 (10.69%)	1380 (8.96%)	2879 (12.11%)	4764 (10.85%)
Special occasions only	635 (13.44%)	1419 (9.22%)	3101 (13.04%)	5155 (11.74%)
Never	417 (8.83%)	897 (5.83%)	2492 (10.48%)	3806 (8.67%)
IPAQ Physical activity group, n (%)					3.9306e-14
High	1417 (29.95%)	5109 (33.17%)	7661 (32.22%)	14187 (32.31%)
Moderate	1414 (29.88%)	4955 (32.17%)	7847 (33.0%)	14216 (32.37%)
Low	870 (18.39%)	2384 (15.48%)	3556 (14.96%)	6810 (15.51%)
Education years, n (%)					4.33124e-98
7 years	1141 (24.11%)	3103 (20.14%)	3557 (14.93%)	7801 (17.74%)
10 years	910 (19.23%)	2530 (16.42%)	3858 (16.19%)	7298 (16.6%)
13 years	270 (5.71%)	822 (5.33%)	1304 (5.47%)	2396 (5.45%)
15 years	433 (9.15%)	1827 (11.86%)	2970 (12.47%)	5230 (11.9%)
19 years	821 (17.35%)	2355 (15.28%)	3369 (14.14%)	6545 (14.89%)
20 years	1102 (23.29%)	4607 (29.90%)	8499 (35.67%)	14208 (32.32%)
Note: P value shown here is the comparison between current smokers and never smokers

## Sheet: SD2
CKB males							CKB females
	Current smokers	Previous smokers	Never smokers	All	p		Current smokers	Previous smokers	Never smokers	All	p
Number, n (%)	1110 (60.33%)	270 (14.67%)	460 (25.00%)	1840			89 (4.17%)	34 (1.59%)	2014 (94.24%)	2137
Recruitment age, mean (SD)	56.83 (11.40)	63.51 (9.97)	58.83 (12.25)	58.31 (11.65)	0.000446061		64.19 (9.59)	64.72 (8.15)	56.03 (11.62)	56.61 (11.65)	3.91556e-11
BMI, mean (SD)	23.17 (3.33)	24.83 (3.61)	24.20 (3.26)	23.67 (3.42)	2.09576e-08		22.93 (3.91)	25.36 (4.00)	24.19 (3.79)	24.16 (3.81)	0.00351644
Physical activity, mean Metabolic Equivalent of Task (MET) hours/day (SD)	18.67 (15.18)	13.91 (13.33)	15.82 (13.44)	17.26 (14.61)	0.000850834		12.51 (8.66)	12.33 (6.97)	17.55 (12.29)	17.25 (12.15)	9.00134e-05
Alcohol frequency, n (%)					2.56294e-10						0.000459242
Never regular	246 (22.16%)	63 (23.33%)	151 (32.83%)	460 (25.0%)			46 (51.69%)	17 (50.0%)	1348 (66.93%)	1411 (66.03%)
Ex-regular	53 (4.77%)	18 (6.67%)	19 (4.13%)	90 (4.89%)			1 (1.12%)	1 (2.94%)	7 (0.35%)	9 (0.42%)
Occasional	321 (28.92%)	74 (27.41%)	171 (37.17%)	566 (30.76%)			33 (37.08%)	11 (32.35%)	585 (29.05%)	629 (29.43%)
Monthly	55 (4.95%)	8 (2.96%)	22 (4.78%)	85 (4.62%)			0 (0.00%)	1 (2.94%)	26 (1.29%)	27 (1.26%)
Reduced intake	52 (4.68%)	28 (10.37%)	13 (2.83%)	93 (5.05%)			0 (0.00%)	1 (2.94%)	5 (0.25%)	6 (0.28%)
Weekly	383 (34.50%)	79 (29.26%)	84 (18.26%)	546 (29.67%)			9 (10.11%)	3 (8.82%)	43 (2.14%)	55 (2.57%)
Highest education, n (%)					6.23128e-09						0.71779
No formal school	141 (12.7%)	41 (15.19%)	44 (9.57%)	226 (12.28%)			29 (32.58%)	17 (50.0%)	607 (30.14%)	653 (30.56%)
Primary School	406 (36.58%)	76 (28.15%)	128 (27.83%)	610 (33.15%)			33 (37.08%)	9 (26.47%)	654 (32.47%)	696 (32.57%)
Middle School	315 (28.38%)	82 (30.37%)	131 (28.48%)	528 (28.7%)			18 (20.22%)	7 (20.59%)	419 (20.8%)	444 (20.78%)
High School	174 (15.68%)	35 (12.96%)	79 (17.17%)	288 (15.65%)			8 (8.99%)	0 (0.00%)	237 (11.77%)	245 (11.46%)
Technical school / college	36 (3.24%)	18 (6.67%)	33 (7.17%)	87 (4.73%)			1 (1.12%)	1 (2.94%)	60 (2.98%)	62 (2.90%)
University	38 (3.42%)	18 (6.67%)	45 (9.78%)	101 (5.49%)			0 (0.00%)	0 (0.00%)	37 (1.84%)	37 (1.73%)
Note: P value shown here is the comparison between current smokers and never smokers							Note: P value shown here is the comparison between current smokers and never smokers

## Sheet: SD3
Protein	Annotation
ACRV1	Acrosomal vesicle protein 1.
ACVRL1	Serine/threonine-protein kinase receptor R3; Type I receptor for TGF-beta family ligands BMP9/GDF2 and BMP10 and important regulator of normal blood vessel development On ligand binding, forms a receptor complex consisting of two type II and two type I transmembrane serine/threonine kinases
ADGRE2	Adhesion G protein-coupled receptor E2; Cell surface receptor that binds to the chondroitin sulfate moiety of glycosaminoglycan chains and promotes cell attachment Promotes granulocyte chemotaxis, degranulation and adhesion
ALDH3A1	Aldehyde dehydrogenase, dimeric NADP-preferring; ALDHs play a major role in the detoxification of alcohol- derived acetaldehyde (Probable) They are involved in the metabolism of corticosteroids, biogenic amines, neurotransmitters, and lipid peroxidation (Probable)
ALPP	Alkaline phosphatase, placental.
BPIFB1	BPI fold-containing family B member 1; May play a role in innate immunity in mouth, nose and lungs Binds bacterial lipopolysaccharide (LPS) and modulates the cellular responses to LPS; Belongs to the BPI/LBP/Plunc superfamily
CA4	Carbonic anhydrase 4; Reversible hydration of carbon dioxide May stimulate the sodium/bicarbonate transporter activity of SLC4A4 that acts in pH homeostasis
CD101	Immunoglobulin superfamily member 2; Plays a role as inhibitor of T-cells proliferation induced by CD3 Inhibits expression of IL2RA on activated T-cells and secretion of IL2
CD1C	T-cell surface glycoprotein CD1c; Antigen-presenting protein that binds self and non-self lipid and glycolipid antigens and presents them to T-cell receptors on natural killer T-cells.
CD207	C-type lectin domain family 4 member K; Calcium-dependent lectin displaying mannose-binding specificity Induces the formation of Birbeck granules (BGs); is a potent regulator of membrane superimposition and zippering
CEACAM5	Carcinoembryonic antigen-related cell adhesion molecule 5; Cell surface glycoprotein that plays a role in cell adhesion, intracellular signaling and tumor progression Mediates homophilic and heterophilic cell adhesion with other carcinoembryonic antigen-related cell adhesion molecules, such as CEACAM6
CELSR2	Cadherin EGF LAG seven-pass G-type receptor 2; Receptor that may have an important role in cell/cell signaling during nervous system formation; Belongs to the G-protein coupled receptor 2 family LN-TM7 subfamily.
CLEC10A	C-type lectin domain family 10 member A; Probable role in regulating adaptive and innate immune responses Binds in a calcium-dependent manner to terminal galactose and N-acetylgalactosamine units, linked to serine or threonine
CSPG4	Chondroitin sulfate proteoglycan 4; Proteoglycan playing a role in cell proliferation and migration which stimulates endothelial cells motility during microvascular morphogenesis May also inhibit neurite outgrowth and growth cone collapse during axon regeneration
CST5	Cystatin-D; Cysteine proteinase inhibitor that possibly plays a protective role against proteinases present in the oral cavity The order of preference for inhibition is cathepsin S > cathepsin H > cathepsin L > cathepsin B.
CXCL17	C-X-C motif chemokine 17; Chemokine that acts as chemoattractant for monocytes, macrophages and dendritic cells Plays a role in angiogenesis and possibly in the development of tumors
DKK 4.00	Dickkopf-related protein 4 short form; Antagonizes canonical Wnt signaling by inhibiting LRP5/6 interaction with Wnt and by forming a ternary complex with the transmembrane protein KREMEN that promotes internalization of LRP5/6 DKKs play an important role in vertebrate development, where they locally inhibit Wnt regulated processes such as antero-posterior axial patterning, limb development, somi…
DPP6	Dipeptidyl aminopeptidase-like protein 6; Promotes cell surface expression of the potassium channel KCND2 Modulates the activity and gating characteristics of the potassium channel KCND2
EBI3	Interleukin-27 subunit beta; Associates with IL27 to form the IL-27 interleukin, a heterodimeric cytokine which functions in innate immunity IL-27 has pro- and anti-inflammatory properties, that can regulate T-helper cell development, suppress T-cell proliferation, stimulate cytotoxic T-cell activity, induce isotype switching in B-cells, and that has diverse effects on innate immune cells
EDIL3	EGF-like repeat and discoidin I-like domain-containing protein 3; Promotes adhesion of endothelial cells through interaction with the alpha-v/beta-3 integrin receptor Inhibits formation of vascular-like structures
HEPH	Hephaestin; May function as a ferroxidase for ferrous (II) to ferric ion (III) conversion and may be involved in copper transport and homeostasis Implicated in iron homeostasis and may mediate iron efflux associated to ferroportin 1.
ICAM5	Intercellular adhesion molecule 5; ICAM proteins are ligands for the leukocyte adhesion protein LFA-1 (integrin alpha-L/beta-2).
IGFBP4	Insulin-like growth factor-binding protein 4; IGF-binding proteins prolong the half-life of the IGFs and have been shown to either inhibit or stimulate the growth promoting effects of the IGFs on cell culture They alter the interaction of IGFs with their cell surface receptors.
IL12B	Interleukin-12 subunit beta; Cytokine that can act as a growth factor for activated T and NK cells, enhance the lytic activity of NK/lymphokine-activated killer cells, and stimulate the production of IFN-gamma by resting PBMC Belongs to the IL-12B family.
IL7R	Interleukin-7 receptor subunit alpha; Receptor for interleukin-7 Also acts as a receptor for thymic stromal lymphopoietin (TSLP); Belongs to the type I cytokine receptor family
ISLR2	Immunoglobulin superfamily containing leucine-rich repeat protein 2; Required for axon extension during neural development.
KIT	Mast/stem cell growth factor receptor Kit; Tyrosine-protein kinase that acts as cell-surface receptor for the cytokine KITLG/SCF and plays an essential role in the regulation of cell survival and proliferation, hematopoiesis, stem cell maintenance, gametogenesis, mast cell development, migration and function, and in melanogenesis In response to KITLG/SCF binding, KIT can activate several signalin…
KLK13	Kallikrein-13; Kallikrein related peptidase 13.
LAMP3	Lysosome-associated membrane glycoprotein 3; May play a role in dendritic cell function and in adaptive immunity.
MERTK	Tyrosine-protein kinase Mer; Receptor tyrosine kinase that transduces signals from the extracellular matrix into the cytoplasm by binding to several ligands including LGALS3, TUB, TULP1 or GAS6 Regulates many physiological processes including cell survival, migration, differentiation, and phagocytosis of apoptotic cells (efferocytosis)
MIA	Melanoma-derived growth regulatory protein; Elicits growth inhibition on melanoma cells in vitro as well as some other neuroectodermal tumors, including gliomas; Belongs to the MIA/OTOR family.
MMP12	Macrophage metalloelastase; May be involved in tissue injury and remodeling Has significant elastolytic activity
MSMB	Beta-microseminoprotein; Microseminoprotein beta.
NCAM1	Neural cell adhesion molecule 1; This protein is a cell adhesion molecule involved in neuron- neuron adhesion, neurite fasciculation, outgrowth of neurites, etc.
OPTC	Opticin; Inhibits angiogenesis in the vitreous humor of the eye, and therefore represses neovascularization (By similarity) Binds collagen fibrils (By similarity)
PCDH17	Protocadherin-17; Potential calcium-dependent cell-adhesion protein.
PDCD1	Programmed cell death protein 1; Inhibitory receptor on antigen activated T-cells that plays a critical role in induction and maintenance of immune tolerance to self Delivers inhibitory signals upon binding to ligands CD274/PDCD1L1 and CD273/PDCD1LG2
PDGFRA	Platelet-derived growth factor receptor alpha; Tyrosine-protein kinase that acts as a cell-surface receptor for PDGFA, PDGFB and PDGFC and plays an essential role in the regulation of embryonic development, cell proliferation, survival and chemotaxis Depending on the context, promotes or inhibits cell proliferation and cell migration
PIGR	Polymeric immunoglobulin receptor; This receptor binds polymeric IgA and IgM at the basolateral surface of epithelial cells The complex is then transported across the cell to be secreted at the apical surface
PRL	Prolactin; Prolactin acts primarily on the mammary gland by promoting lactation; Belongs to the somatotropin/prolactin family.
PZP	Pregnancy zone protein; Is able to inhibit all four classes of proteinases by a unique 'trapping' mechanism This protein has a peptide stretch, called the 'bait region' which contains specific cleavage sites for different proteinases
SCGB1A1	Uteroglobin; Binds phosphatidylcholine, phosphatidylinositol, polychlorinated biphenyls (PCB) and weakly progesterone, potent inhibitor of phospholipase A2.
SCGB3A1	Secretoglobin family 3A member 1; Secreted cytokine-like protein Inhibits cell growth in vitro; Belongs to the secretoglobin family
SCGB3A2	Secretoglobin family 3A member 2; Secreted cytokine-like protein Binds to the scavenger receptor MARCO
SELPLG	P-selectin glycoprotein ligand 1; A SLe(x)-type proteoglycan, which through high affinity, calcium-dependent interactions with E-, P- and L-selectins, mediates rapid rolling of leukocytes over vascular surfaces during the initial steps in inflammation Critical for the initial leukocyte capture.
SLITRK1	SLIT and NTRK-like protein 1; It is involved in synaptogenesis and promotes excitatory synapse differentiation Enhances neuronal dendrite outgrowth.
TFF2	Trefoil factor 2; Inhibits gastrointestinal motility and gastric acid secretion Could function as a structural component of gastric mucus, possibly by stabilizing glycoproteins in the mucus gel through interactions with carbohydrate side chains (By similarity).
TINAGL1	Tubulointerstitial nephritis antigen-like; May be implicated in the adrenocortical zonation and in mechanisms for repressing the CYP11B1 gene expression in adrenocortical cells This is a non catalytic peptidase C1 family protein (By similarity).
TNFSF12	Tumor necrosis factor ligand superfamily member 12, membrane form; Binds to FN14 and possibly also to TNRFSF12/APO3 Weak inducer of apoptosis in some cell types
TNR	Tenascin-R; Neural extracellular matrix (ECM) protein involved in interactions with different cells and matrix components These interactions can influence cellular behavior by either evoking a stable adhesion and differentiation, or repulsion and inhibition of neurite growth
TSPAN1	Tetraspanin-1; Tetraspanin 1.

## Sheet: SD4
Association between smoking habbits and pSIN in current smokers						Association between smoking habbits and pSIN in previous smokers						Association between smoking habbits and pSIN in never smokers
Traits	effect_size	ci_low	ci_high	p_value		Traits	effect_size	ci_low	ci_high	p_value		Traits	effect_size	ci_low	ci_high	p_value
Smoking duration (years)	0.0257284	0.0150057	0.036451	2.67647e-06		Smoking cession duration (years)	-0.046765	-0.0498143	-0.0437157	7.49026e-189		Passive exposure	0.0655513	0.017005	0.114098	0.0081356
Traits	effect_size	ci_low	ci_high	p_value		Traits	effect_size	ci_low	ci_high	p_value
Smoking exposure (pack years)	0.0599816	0.0540751	0.0658881	1.57867e-82		Smoking intensity (Number of cigarettes/day)	0.0167736	0.0130003	0.020547	3.51641e-18
Traits	effect_size	ci_low	ci_high	p_value		Traits	effect_size	ci_low	ci_high	p_value
Smoking intensity (Number of cigarettes/day)	0.1285	0.116971	0.140029	2.10868e-96		Smoking exposure (pack years)	0.0270795	0.0249995	0.0291594	2.99035e-138
Traits	effect_size	ci_low	ci_high	p_value		Traits	effect_size	ci_low	ci_high	p_value
Cigars or pipes	-1.47445	-1.85967	-1.08923	8.457e-14		Smoking duration (years)	0.0509637	0.0478095	0.0541179	3.10678e-208
Hand-rolled cigarettes	0.535384	0.297616	0.773151	1.05098e-05		Smoking types	effect_size	ci_low	ci_high	p_value
Smoking intensity	effect_size	ci_low	ci_high	p_value		Cigars or pipes	0.139516	-0.0360904	0.315122	0.119419
10-20 cigarettes/day	1.99373	1.79324	2.19421	1.61421e-78		Hand-rolled cigarettes	0.470201	0.316956	0.623446	1.87697e-09
20-30 cigarettes/day	2.59154	2.28644	2.89664	6.5048e-59		Smoking intensity	effect_size	ci_low	ci_high	p_value
30+ cigarettes/day	2.76455	2.178	3.3511	5.29905e-20		10-20 cigarettes/day	0.340925	0.248353	0.433497	5.69805e-13
Smoking intensity	effect_size	ci_low	ci_high	p_value		20-30 cigarettes/day	0.580016	0.45006	0.709972	2.58652e-18
20-40 pack years	1.84968	1.64973	2.04964	2.04212e-70		30+ cigarettes/day	0.627307	0.46869	0.785925	1.00976e-14
40+ pack years	2.29228	2.04355	2.54102	6.38274e-70		Smoking exposure	effect_size	ci_low	ci_high	p_value
						20-40 pack years	0.719255	0.633688	0.804823	5.17275e-60
						40+ pack years	1.39154	1.26738	1.5157	6.30382e-104
						Smoking cession years	effect_size	ci_low	ci_high	p_value
						30+ years	-1.5454	-1.66365	-1.42715	1.97535e-139
						20-30 years	-1.39076	-1.50376	-1.27776	2.1348e-124
						10-20 years	-1.04701	-1.16278	-0.931247	4.51598e-69
						5-10 years	-0.771549	-0.902702	-0.640397	1.54784e-30

## Sheet: SD5
Association between smoking habbits and pSIN in current smokers						Association between smoking habbits and pSIN in previous smokers						Association between smoking habbits and pSIN in never smokers
traits	effect_size	ci_low	ci_high	p_value		traits	effect_size	ci_low	ci_high	p_value		traits	effect_size	ci_low	ci_high	p_value
Smoking duration (years)	0.0127912	-0.000889264	0.0264716	0.0668403		Smoking cession duration (years)	-0.0417343	-0.0627836	-0.0206849	0.000117947		Passive exposure	0.0581385	0.0160663	0.100211	0.00677985
traits	effect_size	ci_low	ci_high	p_value		traits	effect_size	ci_low	ci_high	p_value
Smoking exposure (pack years)	0.0181219	0.0103627	0.0258812	5.08413e-06		Smoking intensity (Number of cigarettes/day)	-0.00638076	-0.0213614	0.00859991	0.402589
traits	effect_size	ci_low	ci_high	p_value		traits	effect_size	ci_low	ci_high	p_value
Smoking intensity (Number of cigarettes/day)	0.0455498	0.0296582	0.0614414	2.32831e-08		Smoking exposure (pack years)	0.00123239	-0.00724529	0.00971007	0.775021
						traits	effect_size	ci_low	ci_high	p_value
						Smoking duration (years)	0.0184945	0.00334672	0.0336424	0.0168825

## Sheet: SD6
uniqID	rsID	chr	pos	non_effect_allele	effect_allele	MAF	gwasP	r2	IndSigSNP	GenomicLocus	nearestGene	dist	func	CADD	RDB	minChrState	commonChrState	posMapFilt	eqtlMapFilt	ciMapFilt	PRS
1:181491526:C:T	rs576939210	1	181491526	C	T	0.000994	0.00026766	1	rs565756652	4	CACNA1E	0	intronic	17.2	NA	5	15	1	0	0	10
1:181337507:A:G	rs142033548	1	181337507	G	A	0.000994	3.7e-06	1	rs565756652	4	CACNA1E	44730	intergenic	14.58	7	14	15	0	0	0	9
1:45082095:C:T	rs77797286	1	45082095	C	T	0.003976	0.00867749	0.7485	rs184589510	2	RNF220	0	intronic	10.49	3a	4	13	1	0	0	8
1:63825994:G:T	rs552931944	1	63825994	T	G	0.000994	0.0236877	1	rs561597383	3	RP4-792G4.3	0	ncRNA_exonic	9.2	NA	7	14	1	0	0	7
1:63837260:C:CATTTT	rs540220728	1	63837260	C	CATTTT	0.000994	NA	1	rs561597383	3	ALG6	0	intronic	9.104	NA	4	5	1	0	0	6
1:181793256:A:T	rs565756652	1	181793256	T	A	0.000994	6.41e-09	1	rs565756652	4	RP11-33M22.2	10859	intergenic	7.446	NA	9	15	0	0	0	5
1:64546547:C:T	rs561597383	1	64546547	C	T	0.000994	3.89e-08	1	rs561597383	3	ROR1	0	intronic	6.768	NA	5	15	1	0	0	4
1:1856023:A:C	1:1856023:A:C	1	1856023	C	A	0.001988	NA	1	rs541950369	1	C1orf222	0	intronic	4.572	NA	5	15	1	0	0	3
1:182120121:C:T	rs139698371	1	182120121	C	T	0.000994	4.13e-05	1	rs565756652	4	GS1-122H1.2	0	ncRNA_intronic	4.489	5	5	15	0	0	0	2
1:45706049:C:G	rs182495032	1	45706049	C	G	0.002982	2.78e-07	1	rs184589510	2	ZSWIM5	0	intergenic	3.249	7	9	15	1	0	0	1
1:64794828:A:AT	rs200036487	1	64794828	A	AT	0.2366	0.00736723	1	rs561597383	3	RNU7-62P	55252	intergenic	3.073	NA	5	15	0	0	0
1:45342354:C:G	rs541844915	1	45342354	C	G	0.002982	1.13e-05	1	rs184589510	2	EIF2B3	0	intronic	1.038	NA	4	5	1	0	0
1:45270634:A:G	rs574368328	1	45270634	G	A	0.001988	1e-05	0.665336	rs184589510	2	PLK3	0	intronic	0.781	NA	3	4	1	0	0
1:45347161:C:T	rs184589510	1	45347161	C	T	0.002982	1.56e-08	1	rs184589510	2	EIF2B3	0	intronic	0.607	5	4	5	1	0	0
1:64363805:C:T	rs535734855	1	64363805	C	T	0.000994	0.00611063	1	rs561597383	3	ROR1	0	intronic	0.502	NA	5	15	1	0	0
1:45391728:C:T	rs187198328	1	45391728	C	T	0.001988	0.00286126	0.665336	rs184589510	2	EIF2B3	0	intronic	0.405	7	4	5	1	0	0
1:45763506:C:T	rs188460107	1	45763506	C	T	0.002982	3.22e-07	1	rs184589510	2	ZSWIM5	0	intergenic	0.356	2b	2	15	1	0	0
1:45441048:C:T	rs189724903	1	45441048	C	T	0.002982	4.42e-06	1	rs184589510	2	EIF2B3	0	intronic	0.21	7	4	4	1	0	0
1:2721575:C:T	rs541950369	1	2721575	C	T	0.001988	6.15e-09	1	rs541950369	1	TTC34	3288	intergenic	0.157	NA	5	15	1	0	0
1:45445596:A:C	rs185874400	1	45445596	C	A	0.002982	7.87e-06	1	rs184589510	2	EIF2B3	0	intronic	0.011	5	4	4	1	0	0
2:233301535:C:T	rs11886043	2	233301535	T	C	0.2247	2.62e-24	0.994156	rs12478529	10	DIS3L2P1	5208	intergenic	0.093	5	5	15	0	0	0
2:233235331:A:C	rs2741309	2	233235331	A	C	0.2813	1.49e-13	1	rs2741309	10	ALPP	7912	intergenic	2.856	5	5	14	1	0	0
2:233271226:A:C	rs58457058	2	233271226	C	A	0.08748	2.64e-12	1	rs58457058	10	ALPPL2	326	upstream	1.534	5	4	14	1	0	0
2:233241988:C:T	rs73001977	2	233241988	C	T	0.1839	5.45e-08	0.694172	rs2853373	10	ALPP	1255	intergenic	1.305	6	5	14	1	0	0
2:233304352:A:G	rs35458538	2	233304352	G	A	0.2276	3.42e-22	0.965157	rs12478529	10	DIS3L2P1	2391	intergenic	2.023	2b	5	14	0	0	0
2:233245026:A:G	rs2853378	2	233245026	G	A	0.1004	2.69e-12	1	rs2853378	10	ALPP:AC068134.8	00:00:00	exonic	8.092	5	5	14	1	0	0
2:233286654:C:T	rs12478529	2	233286654	C	T	0.2237	1.84e-25	1	rs12478529	10	AC068134.6	482	upstream	3.85	5	2	13	0	0	0
2:233271697:TAC:TACACAC	2:233271697:TAC:TACACAC	2	233271697	TAC	TACACAC	0.04871	NA	0.962918	rs58457058	10	ALPPL2	0	intronic	NA	NA	4	14	1	0	0
2:233271697:TAC:TACAC	2:233271697:TAC:TACAC	2	233271697	TAC	TACAC	0.08648	NA	0.962918	rs58457058	10	ALPPL2	0	intronic	NA	NA	4	14	1	0	0
2:233284285:A:T	rs2678520	2	233284285	A	T	0.3926	0.00173483	0.691473	rs13002718	10	AC068134.5	0	ncRNA_exonic	15.65	4	1	13	1	0	0
2:233280565:A:G	rs744873	2	233280565	A	G	0.07753	2.5e-08	0.666104	rs2853378	10	AC068134.5	0	ncRNA_exonic	14.84	5	4	14	1	0	0
2:233280822:G:T	rs744874	2	233280822	G	T	0.07753	2.29e-08	0.666104	rs2853378	10	AC068134.5	0	ncRNA_exonic	11.98	5	4	14	1	0	0
2:233278276:A:G	rs73003851	2	233278276	G	A	0.0835	7.56e-06	0.627404	rs2853378	10	AC068134.5	2251	intergenic	10.74	5	1	14	1	0	0
2:233280979:C:T	rs2082841	2	233280979	C	T	0.07753	2.49e-08	0.666104	rs2853378	10	AC068134.5	0	ncRNA_intronic	10.14	NA	4	14	1	0	0
2:233327639:C:T	rs73995640	2	233327639	C	T	0.1054	2.26e-08	0.942279	rs11893605	10	ALPI	2896	intergenic	15.28	5	1	14	1	0	0
2:233331750:C:T	rs34699962	2	233331750	C	T	0.2813	1.38e-12	0.770574	rs6708137	10	ALPI	7007	intergenic	12.04	7	5	14	1	0	0
2:233243586:C:T	rs1130335	2	233243586	C	T	0.07256	2.79e-08	0.697878	rs2853378	10	ALPP	0	exonic	23.4	5	5	14	1	0	0
2:233243981:A:T	rs13026692	2	233243981	A	T	0.337	4.54e-09	0.75401	rs13002718	10	ALPP	0	exonic	13.5	4	5	14	1	0	0
2:233277326:C:T	rs2697784	2	233277326	T	C	0.07753	4.44e-08	0.666104	rs2853378	10	ALPPL2	1901	intergenic	10.81	5	2	14	1	0	0
2:233307925:C:T	rs139595493	2	233307925	C	T	0.07952	5.15e-10	0.878367	rs58457058	10	DIS3L2P1	0	ncRNA_intronic	11.59	5	5	15	0	0	0
2:233338722:A:G	rs73995651	2	233338722	A	G	0.1064	9e-08	0.932915	rs11893605	10	ECEL1	5814	intergenic	15.02	5	7	14	1	0	0
2:233335682:A:G	rs35395702	2	233335682	A	G	0.2803	2.95e-12	0.76422	rs6708137	10	ECEL1	8854	intergenic	14.74	7	9	14	1	0	0
2:233338201:C:T	rs58558164	2	233338201	C	T	0.1064	9.2e-08	0.932915	rs11893605	10	ECEL1	6335	intergenic	13.57	3a	7	14	1	0	0
2:233338025:T:TA	rs111729429	2	233338025	TA	T	0.1064	1.04e-07	0.932915	rs11893605	10	ECEL1	6511	intergenic	13.46	NA	7	14	1	0	0
2:233337748:T:TC	rs112161538	2	233337748	TC	T	0.1064	7.88e-08	0.932915	rs11893605	10	ECEL1	6788	intergenic	11.11	NA	7	14	1	0	0
2:233337414:C:G	rs56283912	2	233337414	G	C	0.1064	8.01e-08	0.932915	rs11893605	10	ECEL1	7122	intergenic	10.65	6	9	14	1	0	0
2:233338110:C:T	rs73995649	2	233338110	C	T	0.1064	9.14e-08	0.932915	rs11893605	10	ECEL1	6426	intergenic	10.28	4	7	14	1	0	0
2:233251866:A:T	rs73001995	2	233251866	A	T	0.07356	1.4e-08	0.707997	rs2853378	10	ECEL1P2	0	ncRNA_exonic	14.95	4	1	13	1	0	0
2:233251706:A:C	rs140642490	2	233251706	A	C	0.01193	1.63e-08	1	rs140642490	10	ECEL1P2	0	ncRNA_exonic	14.35	4	1	13	1	0	0
2:233251534:A:C	rs73001992	2	233251534	C	A	0.1849	7.72e-08	0.676939	rs2853373	10	ECEL1P2	0	ncRNA_exonic	12.76	3a	1	13	1	0	0
2:233255052:C:T	rs13386140	2	233255052	T	C	0.1859	9.43e-08	0.680994	rs2853373	10	ECEL1P2	2884	intergenic	12.73	7	5	13	1	0	0
2:233254052:C:T	rs73002000	2	233254052	C	T	0.07356	1.42e-08	0.707997	rs2853378	10	ECEL1P2	1884	intergenic	10.79	3a	2	13	1	0	0
2:233253060:C:G	rs4075405	2	233253060	G	C	0.07356	1.41e-08	0.707997	rs2853378	10	ECEL1P2	892	upstream	10.02	4	1	13	1	0	0
2:233215741:C:G	rs11895338	2	233215741	G	C	0.1093	2.21e-07	0.939679	rs57847034	10	ECEL1P3	0	ncRNA_exonic	11.59	3a	7	13	1	0	0
2:163099032:A:G	rs184963013	2	163099032	A	G	0.000994	9.39e-09	1	rs184963013	7	FAP	0	intronic	12.71	6	1	15	1	0	0
2:233278865:G:T	rs11883916	2	233278865	T	G	0.3091	8.78e-09	0.964327	rs13002718	10	AC068134.5	1662	intergenic	9.914	5	5	14	1	0	0
2:154211264:C:T	rs146402375	2	154211264	T	C	0.001988	0.0156308	1	rs539708834	6	AC079150.3	0	ncRNA_intronic	9.871	2b	5	15	0	0	0
2:233313185:C:T	rs6708137	2	233313185	T	C	0.2535	2.52e-18	1	rs6708137	10	DIS3L2P1	1056	intergenic	9.779	5	5	15	1	0	0
2:233213862:C:G	rs11682750	2	233213862	C	G	0.2853	2.59e-11	0.974836	rs938866	10	ECEL1P3	601	downstream	9.314	4	5	13	1	0	0
2:233331634:C:T	rs2678485	2	233331634	T	C	0.1312	7.42e-07	0.755208	rs11893605	10	ALPI	6891	intergenic	9.267	6	5	14	1	0	0
2:233226378:A:G	rs73104957	2	233226378	G	A	0.1272	9.67e-06	0.795485	rs57847034	10	ECEL1P3	10358	intergenic	8.762	5	5	15	0	0	0
2:233279920:C:T	rs2741320	2	233279920	C	T	0.07753	2.5e-08	0.666104	rs2853378	10	AC068134.5	607	downstream	8.759	4	4	14	1	0	0
2:233318224:C:T	rs3762521	2	233318224	T	C	0.2674	3.53e-15	0.898823	rs6708137	10	ALPI	2608	intergenic	8.271	NA	5	14	1	0	0
2:233238729:G:GA	rs554240487	2	233238729	G	GA	0.2435	1.08e-08	0.951079	rs2853373	10	ALPP	4514	intergenic	7.983	NA	5	14	1	0	0
2:233274475:A:C	rs56080708	2	233274475	C	A	0.07853	6.55e-09	0.655912	rs2853378	10	ALPPL2	0	exonic	7.925	5	4	14	1	0	0
2:233307096:C:T	rs143952650	2	233307096	C	T	0.07753	1.93e-06	0.600562	rs2853378	10	DIS3L2P1	0	ncRNA_intronic	7.761	5	5	15	0	0	0
2:233250683:C:T	rs3748971	2	233250683	C	T	0.1004	1.05e-08	0.792452	rs57847034	10	ECEL1P2	0	ncRNA_exonic	7.737	NA	1	13	1	0	0
2:233271438:C:T	rs139390240	2	233271438	C	T	0.07753	7.73e-09	0.666104	rs2853378	10	ALPPL2	114	upstream	7.633	5	4	14	1	0	0
2:233251366:C:T	rs12328730	2	233251366	C	T	0.3837	3.31e-09	0.620457	rs13002718	10	ECEL1P2	0	ncRNA_exonic	7.517	2b	1	13	1	0	0
2:233225868:A:G	rs373650622	2	233225868	G	A	0.1272	8.92e-06	0.795485	rs57847034	10	ECEL1P3	9848	intergenic	7.505	7	9	15	0	0	0
2:233225869:C:T	rs375085143	2	233225869	C	T	0.1272	8.92e-06	0.795485	rs57847034	10	ECEL1P3	9849	intergenic	7.46	7	9	15	0	0	0
2:233337240:C:G	rs6747297	2	233337240	C	G	0.2803	4.75e-12	0.76422	rs6708137	10	ECEL1	7296	intergenic	7.373	5	9	14	1	0	0
2:233218122:A:G	rs11898568	2	233218122	G	A	0.3002	8.77e-12	0.89905	rs938866	10	ECEL1P3	2102	intergenic	7.255	5	7	13	1	0	0
2:233218894:C:T	rs7583232	2	233218894	T	C	0.1312	0.00017213	0.767671	rs57847034	10	ECEL1P3	2874	intergenic	7.067	5	9	13	1	0	0
2:233252821:C:T	rs73001998	2	233252821	C	T	0.07356	1.41e-08	0.707997	rs2853378	10	ECEL1P2	653	upstream	7.061	4	1	13	1	0	0
2:233287035:C:G	rs4973040	2	233287035	G	C	0.3062	1.25e-08	0.933134	rs13002718	10	AC068134.6	863	upstream	6.857	5	2	13	0	0	0
2:233305181:G:T	rs57702191	2	233305181	G	T	0.07555	1.25e-06	0.600632	rs2853378	10	DIS3L2P1	1562	intergenic	6.783	5	5	14	0	0	0
2:233313873:A:G	rs1190418	2	233313873	G	A	0.1262	6.04e-07	0.797195	rs11893605	10	DIS3L2P1	1744	intergenic	6.772	5	5	14	1	0	0
2:233278640:C:T	rs2741319	2	233278640	T	C	0.07753	4.44e-08	0.666104	rs2853378	10	AC068134.5	1887	intergenic	6.73	7	5	14	1	0	0
2:233219252:G:T	rs58536694	2	233219252	G	T	0.1272	1.97e-05	0.795485	rs57847034	10	ECEL1P3	3232	intergenic	6.709	7	9	14	0	0	0
2:233280057:C:T	rs2853380	2	233280057	T	C	0.07753	2.51e-08	0.666104	rs2853378	10	AC068134.5	470	downstream	6.702	2b	4	14	1	0	0
2:223321495:A:G	rs563808349	2	223321495	A	G	0.000994	NA	1	rs574402291	9	SGPP2	0	intronic	6.647	NA	5	15	1	0	0
2:233286118:A:G	rs13024828	2	233286118	G	A	0.3062	1.04e-08	0.933134	rs13002718	10	AC068134.6	0	ncRNA_exonic	6.601	4	1	13	0	0	0
2:233259466:A:G	rs11687072	2	233259466	A	G	0.07555	1.34e-08	0.687221	rs2853378	10	ECEL1P2	7298	intergenic	6.532	5	5	14	0	0	0
2:233311495:C:T	rs6757881	2	233311495	T	C	0.3668	2.19e-05	0.657519	rs13002718	10	DIS3L2P1	0	ncRNA_intronic	6.523	4	5	15	1	0	0
2:233282419:C:T	rs62192180	2	233282419	T	C	0.3171	1.48e-10	1	rs13002718	10	AC068134.5	0	ncRNA_intronic	6.258	5	3	13	1	0	0
2:233277342:A:G	rs72617176	2	233277342	G	A	0.08549	1.18e-11	0.950755	rs58457058	10	ALPPL2	1917	intergenic	6.159	5	2	14	1	0	0
2:233305999:C:T	rs2853430	2	233305999	C	T	0.07654	7.59e-07	0.610609	rs2853378	10	DIS3L2P1	744	upstream	6.115	5	5	15	0	0	0
2:233226634:A:G	rs73104959	2	233226634	G	A	0.1272	1.44e-05	0.795485	rs57847034	10	ECEL1P3	10614	intergenic	6.09	5	5	15	0	0	0
2:233304631:A:G	rs12473273	2	233304631	A	G	0.3052	2.34e-08	0.928836	rs13002718	10	DIS3L2P1	2112	intergenic	6.051	2b	5	14	0	0	0
2:233287587:A:G	rs2697789	2	233287587	G	A	0.07753	2.59e-07	0.623205	rs2853378	10	AC068134.6	1415	intergenic	5.941	NA	2	13	0	0	0
2:233217523:G:GC	rs34537663	2	233217523	GC	G	0.1272	1.41e-05	0.795485	rs57847034	10	ECEL1P3	1503	intergenic	5.938	NA	2	13	1	0	0
2:233333007:C:T	rs2266469	2	233333007	C	T	0.4394	2.09e-08	0.827422	rs35617043	10	ALPI	8264	intergenic	5.858	7	5	14	1	0	0
2:233304214:C:CAGGAG	rs68118230	2	233304214	CAGGAG	C	0.3052	8.39e-08	0.928836	rs13002718	10	DIS3L2P1	2529	intergenic	5.839	NA	5	14	0	0	0
2:233311534:A:ACC	rs566322436	2	233311534	A	ACC	0.336	4.7e-05	0.768282	rs13002718	10	DIS3L2P1	0	ncRNA_intronic	5.834	NA	5	15	1	0	0
2:233243645:A:C	rs3748969	2	233243645	C	A	0.07256	2.49e-08	0.697878	rs2853378	10	ALPP	0	intronic	5.828	5	2	14	1	0	0
2:233253860:C:CT	rs34937732	2	233253860	C	CT	0.07356	2.16e-08	0.707997	rs2853378	10	ECEL1P2	1692	intergenic	5.644	NA	2	13	1	0	0
2:233338773:G:T	rs73995652	2	233338773	T	G	0.1064	6.7e-08	0.932915	rs11893605	10	ECEL1	5763	intergenic	5.638	5	7	14	1	0	0
2:233247027:C:T	rs1049109	2	233247027	C	T	0.07356	2.17e-08	0.707997	rs2853378	10	ALPP	0	UTR3	5.597	5	5	13	1	0	0
2:233211861:G:T	rs6747223	2	233211861	G	T	0.2097	2.9e-07	0.607931	rs938866	10	ECEL1P3	2602	intergenic	5.526	5	5	14	1	0	0
2:233278040:C:T	rs2741317	2	233278040	T	C	0.0835	7.94e-06	0.627404	rs2853378	10	AC068134.5	2487	intergenic	5.454	4	2	14	1	0	0
2:120967763:A:G	rs141719148	2	120967763	G	A	0.002982	0.0285609	0.665336	rs546993177	5	AC012363.4	0	ncRNA_intronic	5.44	2b	2	15	0	0	0
2:233309066:A:G	rs2678505	2	233309066	A	G	0.07753	2.44e-06	0.600562	rs2853378	10	DIS3L2P1	0	ncRNA_intronic	5.307	2b	2	15	0	0	0
2:233286652:C:T	rs2853384	2	233286652	T	C	0.3857	0.0104321	0.656232	rs13002718	10	AC068134.6	480	upstream	5.306	5	2	13	0	0	0
2:233312025:A:G	rs60494454	2	233312025	G	A	0.2843	1.51e-09	1	rs60494454	10	DIS3L2P1	0	ncRNA_exonic	5.21	5	5	15	1	0	0
2:233271157:A:G	rs3828254	2	233271157	G	A	0.3857	4.42e-09	0.995931	rs3828250	10	ALPPL2	395	upstream	5.146	5	4	14	1	0	0
2:233337455:C:T	rs12618336	2	233337455	T	C	0.2803	3.37e-12	0.76422	rs6708137	10	ECEL1	7081	intergenic	5.109	7	9	14	1	0	0
2:233318520:C:CT	rs553237215	2	233318520	C	CT	0.3002	1.18e-13	0.691297	rs6708137	10	ALPI	2312	intergenic	5.008	NA	5	14	1	0	0
2:233304998:A:T	rs1190411	2	233304998	T	A	0.3678	0.00024919	0.693362	rs13002718	10	DIS3L2P1	1745	intergenic	4.92	5	5	14	0	0	0
2:233345249:A:C	2:233345249:A:C	2	233345249	C	A	0.2207	NA	0.646902	rs6708137	10	ECEL1	0	intronic	4.83	2b	5	14	1	0	0
2:233256359:A:G	rs146604707	2	233256359	G	A	0.07555	1.76e-08	0.687221	rs2853378	10	ECEL1P2	4191	intergenic	4.797	7	5	14	1	0	0
2:233218748:A:C	rs6437062	2	233218748	C	A	0.3072	1.56e-10	0.878087	rs938866	10	ECEL1P3	2728	intergenic	4.751	5	9	13	1	0	0
2:233279893:G:GCAC	rs143797638	2	233279893	GCAC	G	0.07753	1.29e-08	0.666104	rs2853378	10	AC068134.5	634	downstream	4.737	NA	4	14	1	0	0
2:233305104:C:T	rs13025536	2	233305104	T	C	0.3887	0.00251511	0.684459	rs13002718	10	DIS3L2P1	1639	intergenic	4.72	5	5	14	0	0	0
2:233214566:A:G	rs2741259	2	233214566	G	A	0.175	2.27e-08	1	rs2741259	10	ECEL1P3	0	ncRNA_intronic	4.661	5	5	13	1	0	0
2:154228563:C:T	rs539708834	2	154228563	T	C	0.001988	3.79e-09	1	rs539708834	6	AC012501.1	984	downstream	4.56	NA	5	15	0	0	0
2:233293330:A:G	rs2853391	2	233293330	G	A	0.07753	2.06e-07	0.623205	rs2853378	10	AC068134.6	7158	intergenic	4.489	7	5	14	0	0	0
2:233257927:C:CACAT	rs143430219	2	233257927	CACAT	C	0.07555	3.59e-08	0.687221	rs2853378	10	ECEL1P2	5759	intergenic	4.447	NA	5	14	0	0	0
2:233311454:C:T	rs56758454	2	233311454	T	C	0.3837	0.00028435	0.60741	rs13002718	10	DIS3L2P1	0	ncRNA_intronic	4.43	2b	5	15	1	0	0
2:233214734:A:G	rs938866	2	233214734	A	G	0.2823	1.6e-12	1	rs938866	10	ECEL1P3	0	ncRNA_intronic	4.379	NA	5	13	1	0	0
2:233305302:A:G	rs2245453	2	233305302	A	G	0.3748	0.00341755	0.645971	rs13002718	10	DIS3L2P1	1441	intergenic	4.35	4	2	14	0	0	0
2:216137701:A:T	rs187752462	2	216137701	T	A	0.000994	2.84e-08	1	rs187752462	8	AC073284.4	2013	intergenic	4.341	5	5	15	0	0	0
2:233286689:A:T	rs12466707	2	233286689	T	A	0.3062	1.13e-08	0.933134	rs13002718	10	AC068134.6	517	upstream	4.329	5	2	13	0	0	0
2:233303166:A:G	rs2853415	2	233303166	G	A	0.07654	7.25e-07	0.610609	rs2853378	10	DIS3L2P1	3577	intergenic	4.294	5	5	15	0	0	0
2:233247934:A:C	rs7573222	2	233247934	A	C	0.07356	2.07e-08	0.707997	rs2853378	10	ALPP	334	downstream	4.219	5	5	13	1	0	0
2:233345249:C:T	2:233345249:C:T	2	233345249	C	T	0.3062	NA	0.646902	rs6708137	10	ECEL1	0	NA	4.08	NA	5	14	1	0	0
2:233338498:C:T	rs73995650	2	233338498	C	T	0.1064	1.05e-07	0.932915	rs11893605	10	ECEL1	6038	intergenic	3.816	4	7	13	1	0	0
2:233285872:C:G	rs878481	2	233285872	C	G	0.3857	0.00776084	0.656232	rs13002718	10	AC068134.6	0	ncRNA_exonic	3.771	4	1	13	0	0	0
2:233320885:A:G	rs3762519	2	233320885	G	A	0.1064	2.26e-08	0.932915	rs11893605	10	ALPI	0	UTR5	3.7	NA	2	14	1	0	0
2:233335576:A:G	rs62193762	2	233335576	A	G	0.2803	2.49e-12	0.76422	rs6708137	10	ECEL1	8960	intergenic	3.682	6	9	14	1	0	0
2:233326058:C:T	rs55671081	2	233326058	C	T	0.1064	1.48e-08	0.932915	rs11893605	10	ALPI	1315	intergenic	3.658	5	5	14	1	0	0
2:233344728:C:G	rs2741278	2	233344728	G	C	0.2783	1.98e-11	0.746423	rs6708137	10	ECEL1	0	UTR3	3.586	5	5	14	1	0	0
2:233316179:G:T	rs60218633	2	233316179	G	T	0.1074	2.14e-09	1	rs11893605	10	DIS3L2P1	4050	intergenic	3.534	5	5	14	1	0	0
2:233271131:A:G	rs3828248	2	233271131	A	G	0.3907	1.26e-08	0.975856	rs3828250	10	ALPPL2	421	upstream	3.493	5	4	14	1	0	0
2:233333215:G:GT	rs35617043	2	233333215	G	GT	0.3966	2.15e-11	1	rs35617043	10	ALPI	8472	intergenic	3.472	NA	5	14	1	0	0
2:233277145:C:T	rs2697783	2	233277145	T	C	0.2773	2.71e-07	0.6158	rs2853373	10	ALPPL2	1720	intergenic	3.457	4	4	14	1	0	0
2:233324209:G:T	rs2573215	2	233324209	T	G	0.1412	3.36e-07	0.704868	rs11893605	10	ALPI	0	UTR3	3.328	NA	7	14	1	0	0
2:233223706:C:T	rs28885414	2	233223706	T	C	0.1312	9.23e-05	0.767671	rs57847034	10	ECEL1P3	7686	intergenic	3.313	7	14	15	0	0	0
2:233308556:A:C	rs2853434	2	233308556	A	C	0.1034	1.51e-06	0.903356	rs111381974	10	DIS3L2P1	0	ncRNA_intronic	3.156	5	2	15	0	0	0
2:233244703:C:T	rs12620827	2	233244703	T	C	0.07654	5.2e-08	0.674475	rs2853378	10	ALPP:AC068134.8	00:00:00	ncRNA_intronic	3.044	5	4	14	1	0	0
2:233288245:A:C	rs4973530	2	233288245	A	C	0.3062	1.53e-08	0.933134	rs13002718	10	AC068134.6	2073	intergenic	3.031	4	1	14	0	0	0
2:233338824:A:T	rs73995653	2	233338824	A	T	0.08449	8.16e-08	0.748593	rs11893605	10	ECEL1	5712	intergenic	3.026	5	7	14	1	0	0
2:233218566:A:G	rs73995248	2	233218566	A	G	0.1272	1.83e-05	0.795485	rs57847034	10	ECEL1P3	2546	intergenic	2.99	5	9	13	1	0	0
2:233272146:C:G	rs2945420	2	233272146	G	C	0.07753	9.4e-09	0.666104	rs2853378	10	ALPPL2	0	intronic	2.985	5	4	14	1	0	0
2:233330829:C:T	rs6722706	2	233330829	C	T	0.2813	1.31e-12	0.770574	rs6708137	10	ALPI	6086	intergenic	2.925	5	5	14	1	0	0
2:233225825:C:T	rs369218808	2	233225825	C	T	0.3111	5.82e-11	0.834062	rs938866	10	ECEL1P3	9805	intergenic	2.899	7	9	15	0	0	0
2:233306029:C:T	rs2853431	2	233306029	C	T	0.07654	7.09e-07	0.610609	rs2853378	10	DIS3L2P1	714	upstream	2.872	5	5	15	0	0	0
2:233323205:C:T	rs2741269	2	233323205	C	T	0.1312	4.61e-07	0.755208	rs11893605	10	ALPI	0	intronic	2.827	5	3	14	1	0	0
2:233332356:A:T	rs201896113	2	233332356	T	A	0.1302	7.8e-07	0.742801	rs11893605	10	ALPI	7613	intergenic	2.768	5	5	14	1	0	0
2:233244777:C:T	rs12620832	2	233244777	T	C	0.07455	1.85e-08	0.696546	rs2853378	10	ALPP:AC068134.8	00:00:00	ncRNA_intronic	2.764	5	4	14	1	0	0
2:233342148:A:G	rs56245891	2	233342148	A	G	0.1074	4.75e-08	0.906075	rs11893605	10	ECEL1	2388	intergenic	2.627	7	5	14	1	0	0
2:233318028:A:G	rs60482662	2	233318028	A	G	0.2674	5.54e-15	0.898823	rs6708137	10	ALPI	2804	intergenic	2.619	5	5	14	1	0	0
2:233271763:A:C	rs111524519	2	233271763	C	A	0.07654	5.51e-09	0.653736	rs2853378	10	ALPPL2	0	intronic	2.602	5	4	14	1	0	0
2:233308325:G:GGA	rs200944745	2	233308325	GGA	G	0.07654	5.91e-07	0.610609	rs2853378	10	DIS3L2P1	0	ncRNA_intronic	2.597	NA	5	15	0	0	0
2:233271697:T:TAC	rs369374441	2	233271697	TAC	T	0.325	NA	0.962918	rs58457058	10	ALPPL2	0	intronic	2.49	NA	4	14	1	0	0
2:233315878:A:G	rs112836482	2	233315878	A	G	0.1074	1.91e-09	1	rs11893605	10	DIS3L2P1	3749	intergenic	2.47	7	5	14	1	0	0
2:233337956:A:G	rs73995647	2	233337956	G	A	0.1064	8.54e-08	0.932915	rs11893605	10	ECEL1	6580	intergenic	2.468	4	7	14	1	0	0
2:233278457:A:C	rs2741318	2	233278457	A	C	0.0835	7.26e-06	0.627404	rs2853378	10	AC068134.5	2070	intergenic	2.461	6	5	14	1	0	0
2:233305284:A:G	rs56986123	2	233305284	G	A	0.3738	0.00617256	0.640485	rs13002718	10	DIS3L2P1	1459	intergenic	2.404	4	2	14	0	0	0
2:233317648:A:G	rs6738379	2	233317648	A	G	0.2684	1.67e-15	0.894063	rs6708137	10	ALPI	3184	intergenic	2.341	5	5	14	1	0	0
2:233317548:A:T	rs6738245	2	233317548	A	T	0.2674	1.62e-15	0.898823	rs6708137	10	ALPI	3284	intergenic	2.218	5	5	14	1	0	0
2:233341123:C:T	rs59891262	2	233341123	C	T	0.1123	2.62e-08	0.88116	rs11893605	10	ECEL1	3413	intergenic	2.187	5	7	14	1	0	0
2:233222663:A:G	rs371654873	2	233222663	G	A	0.1282	0.00014104	0.751961	rs57847034	10	ECEL1P3	6643	intergenic	2.183	7	14	15	0	0	0
2:233272528:G:T	rs6728119	2	233272528	G	T	0.1789	1.98e-06	0.601233	rs2853373	10	ALPPL2	0	intronic	2.152	5	4	14	1	0	0
2:233286473:C:T	rs2853383	2	233286473	T	C	0.07753	2.61e-07	0.623205	rs2853378	10	AC068134.6	301	upstream	2.15	5	2	13	0	0	0
2:233222660:A:G	rs369177895	2	233222660	G	A	0.1282	0.00014767	0.751961	rs57847034	10	ECEL1P3	6640	intergenic	2.132	7	14	15	0	0	0
2:233330536:C:T	rs115014700	2	233330536	C	T	0.1064	3.72e-08	0.932915	rs11893605	10	ALPI	5793	intergenic	2.127	6	5	14	1	0	0
2:233306562:A:G	rs2678502	2	233306562	A	G	0.07753	2.36e-06	0.600562	rs2853378	10	DIS3L2P1	181	upstream	2.09	5	5	15	0	0	0
2:233343228:A:G	rs2853425	2	233343228	G	A	0.3052	9.23e-11	0.751665	rs35617043	10	ECEL1	1308	intergenic	2.06	5	5	14	1	0	0
2:233274880:C:G	rs1009934	2	233274880	C	G	0.07753	5.91e-09	0.666104	rs2853378	10	ALPPL2	0	UTR3	1.932	5	4	14	1	0	0
2:233225957:T:TA	rs34671371	2	233225957	TA	T	0.33	8.02e-11	0.755027	rs938866	10	ECEL1P3	9937	intergenic	1.931	NA	9	15	0	0	0
2:233315463:C:G	rs11893605	2	233315463	G	C	0.1074	1.55e-09	1	rs11893605	10	DIS3L2P1	3334	intergenic	1.895	7	5	14	1	0	0
2:233305281:C:T	rs552395527	2	233305281	T	C	0.3738	0.00650407	0.640485	rs13002718	10	DIS3L2P1	1462	intergenic	1.894	NA	2	14	0	0	0
2:233331042:A:C	rs77133485	2	233331042	C	A	0.1064	3.08e-08	0.932915	rs11893605	10	ALPI	6299	intergenic	1.893	3a	5	14	1	0	0
2:233234905:G:T	rs112893316	2	233234905	G	T	0.02087	1.2e-10	1	rs112893316	10	ALPP	8338	intergenic	1.842	5	5	14	1	0	0
2:233304783:C:T	rs2741248	2	233304783	T	C	0.3757	0.00172987	0.669552	rs13002718	10	DIS3L2P1	1960	intergenic	1.819	NA	5	14	0	0	0
2:233219509:A:T	rs59268864	2	233219509	A	T	0.1312	0.0002209	0.767671	rs57847034	10	ECEL1P3	3489	intergenic	1.812	6	9	14	0	0	0
2:233223240:C:T	rs369978088	2	233223240	C	T	0.1193	2.93e-05	0.718925	rs57847034	10	ECEL1P3	7220	intergenic	1.805	7	14	15	0	0	0
2:233219891:A:G	rs60583761	2	233219891	A	G	0.1312	0.00021252	0.767671	rs57847034	10	ECEL1P3	3871	intergenic	1.763	4	1	14	0	0	0
2:233301853:A:G	rs2853412	2	233301853	G	A	0.07753	7.73e-07	0.603371	rs2853378	10	DIS3L2P1	4890	intergenic	1.758	3a	5	15	0	0	0
2:233271147:C:T	rs3828252	2	233271147	T	C	0.3847	4.2e-09	1	rs3828250	10	ALPPL2	405	upstream	1.749	5	4	14	1	0	0
2:233302590:G:T	rs2697787	2	233302590	G	T	0.07654	7.79e-07	0.610609	rs2853378	10	DIS3L2P1	4153	intergenic	1.746	7	5	15	0	0	0
2:233245045:C:T	rs28733638	2	233245045	C	T	0.07256	5.55e-08	0.697878	rs2853378	10	ALPP:AC068134.8	00:00:00	ncRNA_intronic	1.744	5	5	14	1	0	0
2:233278737:A:G	rs4973529	2	233278737	A	G	0.3101	8.19e-09	0.968725	rs13002718	10	AC068134.5	1790	intergenic	1.741	7	5	14	1	0	0
2:233305296:C:T	rs2245452	2	233305296	T	C	0.3738	0.00613584	0.640485	rs13002718	10	DIS3L2P1	1447	intergenic	1.741	4	2	14	0	0	0
2:233327891:A:G	rs13036228	2	233327891	A	G	0.2515	2.04e-15	0.894734	rs6708137	10	ALPI	3148	intergenic	1.737	2b	5	14	1	0	0
2:233281802:C:T	rs1878691	2	233281802	T	C	0.3151	4.18e-10	0.990985	rs13002718	10	AC068134.5	0	ncRNA_intronic	1.73	NA	3	13	1	0	0
2:233304794:C:T	rs2741249	2	233304794	T	C	0.3926	0.00390647	0.681311	rs13002718	10	DIS3L2P1	1949	intergenic	1.682	4	5	14	0	0	0
2:233288221:C:T	rs2678521	2	233288221	C	T	0.07853	9.05e-07	0.61333	rs2853378	10	AC068134.6	2049	intergenic	1.623	NA	1	14	0	0	0
2:233330110:A:ATG	rs149479797	2	233330110	ATG	A	0.1362	5.14e-07	0.740345	rs11893605	10	ALPI	5367	intergenic	1.603	NA	5	14	1	0	0
2:233230760:A:G	rs146104735	2	233230760	G	A	0.01789	4.61e-08	1	rs146104735	10	ALPP	12483	intergenic	1.597	5	2	15	0	0	0
2:233240817:G:T	rs2853373	2	233240817	T	G	0.2425	1.64e-09	1	rs2853373	10	ALPP	2426	intergenic	1.581	6	5	14	1	0	0
2:233290244:A:T	rs11897905	2	233290244	A	T	0.3062	1.4e-08	0.933134	rs13002718	10	AC068134.6	4072	intergenic	1.568	5	5	14	0	0	0
2:233271145:G:T	rs3828250	2	233271145	T	G	0.3847	4.16e-09	1	rs3828250	10	ALPPL2	407	upstream	1.544	5	4	14	1	0	0
2:233288006:A:AAAAC	2:233288006:A:AAAAC	2	233288006	A	AAAAC	0.3062	NA	0.933134	rs13002718	10	AC068134.6	1834	intergenic	1.543	NA	1	14	0	0	0
2:233288006:A:ATAAC	2:233288006:A:ATAAC	2	233288006	ATAAC	A	0.3658	NA	0.933134	rs13002718	10	AC068134.6	1834	NA	1.543	NA	1	14	0	0	0
2:233213524:C:T	rs6709916	2	233213524	T	C	0.3032	2.12e-10	0.894503	rs938866	10	ECEL1P3	939	downstream	1.534	5	5	14	1	0	0
2:233236887:G:T	rs2678535	2	233236887	T	G	0.2137	3.18e-06	0.831002	rs2853373	10	ALPP	6356	intergenic	1.475	6	5	15	1	0	0
2:233341122:C:G	rs60147715	2	233341122	G	C	0.1123	2.45e-08	0.88116	rs11893605	10	ECEL1	3414	intergenic	1.473	5	7	14	1	0	0
2:233226220:C:G	rs1850594	2	233226220	C	G	0.3111	4.66e-11	0.834062	rs938866	10	ECEL1P3	10200	intergenic	1.408	7	5	15	0	0	0
2:233301421:A:C	rs28482468	2	233301421	C	A	0.3062	3.43e-08	0.933134	rs13002718	10	DIS3L2P1	5322	intergenic	1.404	5	5	15	0	0	0
2:233271133:A:G	rs3828249	2	233271133	A	G	0.3907	1.26e-08	0.975856	rs3828250	10	ALPPL2	419	upstream	1.397	5	4	14	1	0	0
2:233222416:A:C	rs12105386	2	233222416	C	A	0.1272	1.08e-05	0.795485	rs57847034	10	ECEL1P3	6396	intergenic	1.389	6	14	15	0	0	0
2:233307905:A:G	rs2917081	2	233307905	G	A	0.07753	2.02e-06	0.600562	rs2853378	10	DIS3L2P1	0	ncRNA_intronic	1.357	5	5	15	0	0	0
2:233332352:A:AC	rs141748955	2	233332352	A	AC	0.1312	6.49e-07	0.755208	rs11893605	10	ALPI	7609	intergenic	1.276	NA	5	14	1	0	0
2:233290980:G:T	rs2853386	2	233290980	T	G	0.3926	0.00380996	0.682803	rs13002718	10	AC068134.6	4808	intergenic	1.251	5	5	14	0	0	0
2:163417993:A:G	rs552239430	2	163417993	G	A	0.000994	NA	1	rs184963013	7	KCNH7	0	intronic	1.242	NA	5	15	1	0	0
2:233271287:A:G	rs11678251	2	233271287	G	A	0.07753	8.53e-09	0.666104	rs2853378	10	ALPPL2	265	upstream	1.24	5	4	14	1	0	0
2:233252637:C:T	rs4073596	2	233252637	T	C	0.07356	1.72e-08	0.707997	rs2853378	10	ECEL1P2	469	upstream	1.145	2b	1	13	1	0	0
2:233305432:A:G	rs2697788	2	233305432	G	A	0.3867	0.00325961	0.681761	rs13002718	10	DIS3L2P1	1311	intergenic	1.137	4	5	14	0	0	0
2:233291680:A:G	rs12993551	2	233291680	A	G	0.3062	1.86e-08	0.933134	rs13002718	10	AC068134.6	5508	intergenic	1.114	6	5	14	0	0	0
2:233297573:C:T	rs2853401	2	233297573	C	T	0.07753	1.59e-07	0.623205	rs2853378	10	DIS3L2P1	9170	intergenic	1.095	3a	7	15	0	0	0
2:233224042:A:T	rs373117635	2	233224042	A	T	0.1272	1.19e-05	0.795485	rs57847034	10	ECEL1P3	8022	intergenic	1.044	7	14	15	0	0	0
2:233291701:G:T	rs2981375	2	233291701	T	G	0.3926	0.00363281	0.682803	rs13002718	10	AC068134.6	5529	intergenic	1.008	6	5	14	0	0	0
2:233242937:C:T	rs3762525	2	233242937	T	C	0.07455	1.21e-07	0.675259	rs2853378	10	ALPP	306	upstream	1.004	5	5	14	1	0	0
2:233218168:A:G	2:233218168:A:G	2	233218168	G	A	0.1282	1.02e-05	0.791396	rs57847034	10	ECEL1P3	2148	intergenic	0.999	5	7	13	1	0	0
2:233335141:A:G	rs2741275	2	233335141	G	A	0.1282	1.35e-07	0.770946	rs11893605	10	ECEL1	9395	intergenic	0.986	7	9	14	1	0	0
2:233282381:A:G	rs62192179	2	233282381	G	A	0.3082	7.4e-09	0.959953	rs13002718	10	AC068134.5	0	ncRNA_intronic	0.915	5	3	13	1	0	0
2:233218548:G:GCA	rs10678566	2	233218548	G	GCA	0.3062	7.93e-11	0.873996	rs938866	10	ECEL1P3	2528	intergenic	0.894	NA	9	13	1	0	0
2:233331594:C:T	rs4973042	2	233331594	T	C	0.2813	1.45e-12	0.770574	rs6708137	10	ALPI	6851	intergenic	0.866	7	1	14	1	0	0
2:233244843:A:G	rs55977653	2	233244843	G	A	0.07356	2.27e-08	0.707997	rs2853378	10	ALPP:AC068134.8	00:00:00	ncRNA_intronic	0.854	5	4	14	1	0	0
2:233282847:C:G	rs13002718	2	233282847	C	G	0.3171	1.47e-10	1	rs13002718	10	AC068134.5	0	ncRNA_exonic	0.853	5	3	13	1	0	0
2:119335629:A:C	rs138820988	2	119335629	A	C	0.001988	NA	1	rs546993177	5	RP11-19E11.1	255646	intergenic	0.831	5	5	15	0	0	0
2:233279010:A:C	rs11690646	2	233279010	C	A	0.07753	4.72e-08	0.666104	rs2853378	10	AC068134.5	1517	intergenic	0.828	5	5	14	1	0	0
2:233247873:A:G	rs7599982	2	233247873	G	A	0.07356	2.07e-08	0.707997	rs2853378	10	ALPP	273	downstream	0.816	5	5	13	1	0	0
2:223271565:A:G	rs574402291	2	223271565	G	A	0.000994	2.84e-08	1	rs574402291	9	Y_RNA	1750	intergenic	0.792	NA	9	15	0	0	0
2:233315444:A:G	rs3906715	2	233315444	G	A	0.2505	2.39e-17	0.984009	rs6708137	10	DIS3L2P1	3315	intergenic	0.778	7	5	14	1	0	0
2:233221881:C:T	rs149928206	2	233221881	T	C	0.1282	1.11e-05	0.788389	rs57847034	10	ECEL1P3	5861	intergenic	0.777	7	14	15	0	0	0
2:233322958:C:T	rs41265121	2	233322958	T	C	0.1093	1.87e-07	0.906766	rs11893605	10	ALPI	0	exonic	0.775	2b	3	14	1	0	0
2:233274509:C:G	rs1048995	2	233274509	C	G	0.08748	3.01e-12	0.975341	rs58457058	10	ALPPL2	0	exonic	0.768	5	4	14	1	0	0
2:233220011:C:T	rs11675920	2	233220011	T	C	0.3072	1.2e-10	0.869771	rs938866	10	ECEL1P3	3991	intergenic	0.735	4	9	14	0	0	0
2:164056147:A:T	rs192232007	2	164056147	T	A	0.000994	NA	1	rs184963013	7	RPL7P61	46329	intergenic	0.714	6	7	15	0	0	0
2:233343274:A:G	rs12468549	2	233343274	G	A	0.2773	2.36e-11	0.757109	rs6708137	10	ECEL1	1262	intergenic	0.673	5	5	14	1	0	0
2:233239703:C:G	rs4973524	2	233239703	G	C	0.335	5.93e-09	0.705633	rs13002718	10	ALPP	3540	intergenic	0.663	5	5	14	1	0	0
2:233216508:C:G	rs2001484	2	233216508	C	G	0.1839	4.95e-08	0.93116	rs2741259	10	ECEL1P3	488	upstream	0.655	4	5	13	1	0	0
2:233299085:C:T	rs2573230	2	233299085	C	T	0.07853	7.59e-07	0.61333	rs2853378	10	DIS3L2P1	7658	intergenic	0.645	5	5	15	0	0	0
2:233321641:C:T	rs61732032	2	233321641	C	T	0.1064	2.3e-08	0.932915	rs11893605	10	ALPI	0	exonic	0.623	5	1	14	1	0	0
2:233271155:A:G	rs3828253	2	233271155	G	A	0.3857	4.25e-09	0.995931	rs3828250	10	ALPPL2	397	upstream	0.619	5	4	14	1	0	0
2:233343205:C:CCCG	rs150971727	2	233343205	C	CCCG	0.2793	1.71e-11	0.748643	rs6708137	10	ECEL1	1331	intergenic	0.59	NA	5	14	1	0	0
2:233220212:A:G	rs58059930	2	233220212	G	A	0.1272	1.18e-05	0.795485	rs57847034	10	ECEL1P3	4192	intergenic	0.562	3a	9	14	0	0	0
2:233305277:C:G	rs61077251	2	233305277	G	C	0.3529	0.00012758	0.602856	rs13002718	10	DIS3L2P1	1466	intergenic	0.56	4	2	14	0	0	0
2:233307916:A:G	rs3020202	2	233307916	G	A	0.07753	1.9e-06	0.600562	rs2853378	10	DIS3L2P1	0	ncRNA_intronic	0.538	5	5	15	0	0	0
2:233221241:C:T	rs374880583	2	233221241	C	T	0.1272	1.15e-05	0.795485	rs57847034	10	ECEL1P3	5221	intergenic	0.534	6	14	14	0	0	0
2:233249080:C:T	rs10933394	2	233249080	T	C	0.3877	8.83e-10	0.65345	rs13002718	10	ECEL1P2	1379	intergenic	0.531	5	5	13	1	0	0
2:233319499:C:T	rs72482105	2	233319499	C	T	0.1044	1.12e-08	0.951796	rs11893605	10	ALPI	1333	intergenic	0.526	5	5	14	1	0	0
2:120286596:C:T	rs546993177	2	120286596	T	C	0.001988	9.41e-09	1	rs546993177	5	SCTR	4525	intergenic	0.522	NA	5	14	1	0	0
2:233311776:G:T	rs57258596	2	233311776	G	T	0.1918	2.91e-16	1	rs57258596	10	DIS3L2P1	0	ncRNA_intronic	0.515	5	5	15	1	0	0
2:233271146:A:C	rs3828251	2	233271146	A	C	0.3847	4.16e-09	1	rs3828250	10	ALPPL2	406	upstream	0.507	5	4	14	1	0	0
2:233297547:C:G	rs2853400	2	233297547	G	C	0.07952	2.24e-06	0.603685	rs2853378	10	DIS3L2P1	9196	intergenic	0.502	2a	7	15	0	0	0
2:233234727:A:C	rs115624040	2	233234727	C	A	0.07058	2.87e-08	0.6124	rs2853378	10	ALPP	8516	intergenic	0.499	4	5	14	1	0	0
2:233327208:A:G	rs4521030	2	233327208	G	A	0.4901	2.53e-12	1	rs4521030	10	ALPI	2465	intergenic	0.498	2b	5	14	1	0	0
2:233321836:A:G	rs2272422	2	233321836	G	A	0.1064	1.32e-08	0.932915	rs11893605	10	ALPI	0	intronic	0.467	NA	1	14	1	0	0
2:233221607:C:T	rs142762195	2	233221607	C	T	0.1272	9.75e-06	0.795485	rs57847034	10	ECEL1P3	5587	intergenic	0.466	7	14	14	0	0	0
2:233290540:C:CT	rs35218110	2	233290540	C	CT	0.3837	0.0118844	0.644988	rs13002718	10	AC068134.6	4368	intergenic	0.447	NA	5	14	0	0	0
2:233305159:A:G	rs2573235	2	233305159	A	G	0.3847	0.00619332	0.677638	rs13002718	10	DIS3L2P1	1584	intergenic	0.436	5	5	14	0	0	0
2:233313880:A:G	rs116094663	2	233313880	A	G	0.2048	1.17e-15	0.708937	rs6708137	10	DIS3L2P1	1751	intergenic	0.431	5	5	14	1	0	0
2:233221796:C:CT	rs199821375	2	233221796	CT	C	0.1272	1.55e-05	0.795485	rs57847034	10	ECEL1P3	5776	intergenic	0.411	NA	14	14	0	0	0
2:233220120:C:T	rs61687127	2	233220120	C	T	0.1272	1.11e-05	0.795485	rs57847034	10	ECEL1P3	4100	intergenic	0.406	5	9	14	0	0	0
2:233266842:A:G	rs144000513	2	233266842	A	G	0.07753	9.93e-09	0.666104	rs2853378	10	ALPPL2	4710	intergenic	0.405	6	5	14	1	0	0
2:233221213:G:T	rs140194326	2	233221213	G	T	0.1272	1.02e-05	0.795485	rs57847034	10	ECEL1P3	5193	intergenic	0.404	7	14	14	0	0	0
2:233219360:C:CAA	rs141092616	2	233219360	CAA	C	0.1163	3.18e-05	0.691058	rs57847034	10	ECEL1P3	3340	intergenic	0.392	NA	9	14	0	0	0
2:233222125:A:C	rs371942275	2	233222125	C	A	0.1272	5.23e-06	0.795485	rs57847034	10	ECEL1P3	6105	intergenic	0.378	7	14	15	0	0	0
2:233313354:A:G	rs1190414	2	233313354	A	G	0.1272	9.64e-08	0.803918	rs11893605	10	DIS3L2P1	1225	intergenic	0.359	NA	5	14	1	0	0
2:233221462:A:C	rs11685702	2	233221462	C	A	0.1312	8.81e-05	0.767671	rs57847034	10	ECEL1P3	5442	intergenic	0.35	7	14	14	0	0	0
2:233295997:C:T	rs111381974	2	233295997	C	T	0.1044	2.1e-09	1	rs111381974	10	AC068134.6	9825	intergenic	0.326	7	5	15	0	0	0
2:233296839:A:G	rs2853398	2	233296839	G	A	0.07853	6.92e-07	0.61333	rs2853378	10	DIS3L2P1	9904	intergenic	0.322	5	5	15	0	0	0
2:233317190:A:G	rs2853368	2	233317190	A	G	0.2843	2.88e-14	0.83197	rs6708137	10	ALPI	3642	intergenic	0.321	5	5	14	1	0	0
2:233329429:C:CT	rs34518462	2	233329429	CT	C	0.1312	8.38e-07	0.755208	rs11893605	10	ALPI	4686	intergenic	0.31	NA	5	14	1	0	0
2:233219074:A:G	rs2981371	2	233219074	G	A	0.1203	0.00393668	0.608195	rs2741259	10	ECEL1P3	3054	intergenic	0.301	5	9	14	0	0	0
2:233225111:A:C	rs11900962	2	233225111	C	A	0.1272	9.01e-06	0.795485	rs57847034	10	ECEL1P3	9091	intergenic	0.267	6	9	15	0	0	0
2:233254840:A:G	rs73003804	2	233254840	G	A	0.07654	1.7e-08	0.676538	rs2853378	10	ECEL1P2	2672	intergenic	0.239	7	5	13	1	0	0
2:233330886:A:G	rs2697772	2	233330886	G	A	0.1312	6.88e-07	0.755208	rs11893605	10	ALPI	6143	intergenic	0.231	5	5	14	1	0	0
2:233322424:C:T	rs2246004	2	233322424	T	C	0.1312	4.82e-07	0.755208	rs11893605	10	ALPI	0	intronic	0.208	NA	3	14	1	0	0
2:233311136:C:T	rs790048	2	233311136	C	T	0.2435	4.44e-09	1	rs790048	10	DIS3L2P1	0	ncRNA_intronic	0.186	4	5	14	1	0	0
2:233311639:A:G	rs13010651	2	233311639	G	A	0.3171	4.73e-08	0.773862	rs13002718	10	DIS3L2P1	0	ncRNA_intronic	0.18	5	5	15	1	0	0
2:233241575:A:G	rs73001973	2	233241575	G	A	0.07157	1.88e-08	0.664831	rs2853378	10	ALPP	1668	intergenic	0.168	5	5	14	1	0	0
2:233308043:C:G	rs2678504	2	233308043	C	G	0.07753	2.39e-06	0.600562	rs2853378	10	DIS3L2P1	0	ncRNA_intronic	0.167	5	5	14	0	0	0
2:233227247:A:C	rs57847034	2	233227247	C	A	0.1093	2.47e-08	1	rs57847034	10	ECEL1P3	11227	intergenic	0.153	5	5	15	0	0	0
2:233211913:A:G	rs2678532	2	233211913	G	A	0.166	5.14e-08	0.930194	rs2741259	10	ECEL1P3	2550	intergenic	0.149	NA	5	14	1	0	0
2:233319705:C:G	rs72482106	2	233319705	G	C	0.1064	1.81e-08	0.932915	rs11893605	10	ALPI	1127	intergenic	0.137	5	5	14	1	0	0
2:233297576:A:G	rs2853402	2	233297576	A	G	0.3976	0.00477652	0.662744	rs13002718	10	DIS3L2P1	9167	intergenic	0.115	3a	7	15	0	0	0
2:233220702:C:G	rs144051618	2	233220702	C	G	0.1272	3.37e-05	0.795485	rs57847034	10	ECEL1P3	4682	intergenic	0.114	6	7	14	0	0	0
2:233328630:C:T	rs2678484	2	233328630	C	T	0.1312	6.55e-07	0.755208	rs11893605	10	ALPI	3887	intergenic	0.097	2b	5	14	1	0	0
2:233273244:A:C	rs17416141	2	233273244	C	A	0.3847	7.67e-10	1	rs17416141	10	ALPPL2	0	exonic	0.089	NA	4	14	1	0	0
2:233329427:C:T	rs2741270	2	233329427	C	T	0.1312	8.15e-07	0.755208	rs11893605	10	ALPI	4684	intergenic	0.077	4	5	14	1	0	0
2:163480425:A:G	rs181267494	2	163480425	G	A	0.000994	0.0314468	1	rs184963013	7	KCNH7	0	intronic	0.075	7	9	15	1	0	0
2:233325004:C:T	rs2573214	2	233325004	T	C	0.1312	4.33e-07	0.755208	rs11893605	10	ALPI	261	downstream	0.074	NA	5	14	1	0	0
2:233248198:A:C	rs7600132	2	233248198	C	A	0.07356	2.07e-08	0.707997	rs2853378	10	ALPP	598	downstream	0.073	5	5	13	1	0	0
2:233326254:C:T	rs2678482	2	233326254	C	T	0.1312	4.71e-07	0.755208	rs11893605	10	ALPI	1511	intergenic	0.029	7	5	14	1	0	0
2:233329065:A:G	rs56179202	2	233329065	G	A	0.4911	3.03e-12	0.996021	rs4521030	10	ALPI	4322	intergenic	0.027	4	5	14	1	0	0
2:233305051:C:T	rs2437358	2	233305051	T	C	0.07555	1.86e-06	0.600632	rs2853378	10	DIS3L2P1	1692	intergenic	0.026	5	5	14	0	0	0
2:233242938:A:C	rs3762526	2	233242938	A	C	0.07455	1.24e-07	0.675259	rs2853378	10	ALPP	305	upstream	0.024	5	5	14	1	0	0
2:233296401:A:G	rs1015302	2	233296401	A	G	0.3062	2.52e-08	0.924125	rs13002718	10	AC068134.6	10229	intergenic	0.023	NA	5	15	0	0	0
2:233325663:C:T	rs73995639	2	233325663	C	T	0.1064	1.74e-08	0.932915	rs11893605	10	ALPI	920	downstream	0.022	5	5	14	1	0	0
2:233280239:C:T	rs2741321	2	233280239	C	T	0.07753	2.5e-08	0.666104	rs2853378	10	AC068134.5	288	downstream	0.011	4	4	14	1	0	0
2:233341097:C:T	rs16829151	2	233341097	C	T	0.1044	1.33e-07	0.951796	rs11893605	10	ECEL1	3439	intergenic	0.009	5	7	14	1	0	0
3:5331884:G:T	rs576985216	3	5331884	G	T	0.000994	NA	1	rs557016583	11	AC026202.5	33437	intergenic	12.46	NA	14	15	0	0	0
3:5666072:G:T	rs557016583	3	5666072	T	G	0.000994	1.13e-09	1	rs557016583	11	AC027119.1	338456	intergenic	10.94	NA	9	15	0	0	0
3:176767750:C:G	rs201143676	3	176767750	G	C	0.000994	NA	1	rs572008209	13	TBL1XR1	0	intronic	5.699	6	4	4	1	0	0
3:4944448:C:T	rs530792469	3	4944448	C	T	0.000994	NA	1	rs557016583	11	BHLHE40-AS1	0	ncRNA_intronic	4.21	NA	2	15	0	0	0
3:5350790:A:G	rs543266656	3	5350790	A	G	0.000994	0.0318048	1	rs557016583	11	AC026202.5	52343	intergenic	2.319	NA	5	15	0	0	0
3:5751425:A:C	rs573014377	3	5751425	A	C	0.000994	0.00053492	1	rs557016583	11	AC027119.1	253103	intergenic	1.646	NA	1	15	0	0	0
3:59629250:G:T	rs535205361	3	59629250	G	T	0.000994	NA	1	rs555419175	12	FHIT	105785	intergenic	1.579	NA	5	15	0	0	0
3:177235662:A:G	rs527545624	3	177235662	G	A	0.000994	0.0385857	1	rs572008209	13	LINC00578	0	ncRNA_intronic	1.508	NA	5	15	0	0	0
3:5680590:C:G	rs190523890	3	5680590	G	C	0.000994	2.54e-05	1	rs557016583	11	AC027119.1	323938	intergenic	1.307	7	9	9	0	0	0
3:59489682:A:G	rs555419175	3	59489682	G	A	0.000994	2.25e-09	1	rs555419175	12	RP11-719N22.2	0	ncRNA_intronic	0.895	NA	9	15	0	0	0
3:176244107:G:T	rs572008209	3	176244107	G	T	0.000994	8.79e-09	1	rs572008209	13	RP11-71G7.1	77823	intergenic	0.88	NA	5	15	0	0	0
3:5621017:C:G	rs180911998	3	5621017	G	C	0.000994	0.0192097	1	rs557016583	11	AC026202.5	322570	intergenic	0.109	5	2	15	0	0	0
3:177003086:A:G	rs140947060	3	177003086	G	A	0.000994	NA	1	rs572008209	13	LINC00501	9143	intergenic	0.072	6	5	15	0	0	0
4:142166762:C:T	rs139393850	4	142166762	C	T	0.000994	5.22e-09	1	rs139393850	14	RP11-586L23.1	0	ncRNA_intronic	5.331	5	5	15	0	0	0
4:142118463:A:G	rs139948709	4	142118463	A	G	0.000994	5.88e-09	1	rs139393850	14	RNF150	0	intronic	3.232	6	9	15	1	0	0
5:158767155:A:AT	rs34936428	5	158767155	A	AT	0.339	7.11e-12	1	rs34936428	18	AC008697.1	0	ncRNA_intronic	0.493	NA	5	15	1	0	0
5:86476077:C:G	rs189586219	5	86476077	G	C	0.000994	4.63e-08	1	rs189586219	17	AC008394.1	36345	intergenic	10.54	6	9	15	0	0	0
5:35833717:A:G	rs11746643	5	35833717	A	G	0.3787	1.07e-07	0.653794	5:35851831:C:T	16	CTD-2113L7.1	6596	intergenic	10.1	5	2	15	0	0	0
5:35879095:C:T	rs6881270	5	35879095	C	T	0.2724	3.04e-08	0.961991	5:35851831:C:T	16	IL7R	0	UTR3	12.84	6	4	15	1	0	0
5:35857704:A:G	rs11567694	5	35857704	A	G	0.2724	3.82e-08	0.961991	5:35851831:C:T	16	IL7R	0	intronic	10.88	5	1	15	1	0	0
5:158702755:A:G	rs4921453	5	158702755	G	A	0.3946	0.0017972	0.612652	rs4147384	18	UBLCP1	0	intronic	10.39	7	4	4	1	0	0
5:31035816:C:G	rs186229931	5	31035816	G	C	0.001988	8.12e-09	1	rs186229931	15	RPL19P11	17855	intergenic	9.728	5	5	15	0	0	0
5:31056782:G:T	rs151093191	5	31056782	T	G	0.001988	7.77e-08	1	rs186229931	15	RPL19P11	2521	intergenic	9.464	7	5	15	0	0	0
5:158773117:A:G	rs4244437	5	158773117	G	A	0.3052	4.34e-11	0.855233	rs34936428	18	AC008697.1	0	ncRNA_intronic	9.059	4	5	15	0	0	0
5:35846815:G:T	rs4594881	5	35846815	G	T	0.3121	4.01e-08	0.840773	5:35851831:C:T	16	IL7R	5981	intergenic	9.057	NA	8	9	1	0	0
5:35874575:C:T	rs6897932	5	35874575	C	T	0.2714	7.58e-08	0.957215	5:35851831:C:T	16	IL7R	0	exonic	8.267	5	4	15	1	0	0
5:31076730:A:G	rs146089499	5	31076730	G	A	0.001988	2.16e-06	1	rs186229931	15	CTD-2127O16.2	10490	intergenic	7.025	5	2	15	0	0	0
5:35928508:A:T	rs696734	5	35928508	A	T	0.2873	1.84e-05	0.679621	5:35851831:C:T	16	CAPSL	0	intronic	6.975	5	5	14	1	0	0
5:35893499:G:T	rs12658494	5	35893499	G	T	0.2942	6.48e-06	0.77389	5:35851831:C:T	16	RP11-79C6.1	2790	intergenic	6.727	5	5	15	0	0	0
5:35851831:C:T	5:35851831:C:T	5	35851831	C	T	0.2763	1.09e-08	1	5:35851831:C:T	16	IL7R	965	upstream	6.542	NA	1	15	1	0	0
5:35943042:A:C	rs860413	5	35943042	A	C	0.2873	2.12e-05	0.679621	5:35851831:C:T	16	RP11-79C6.3	2946	intergenic	6.452	NA	9	15	1	0	0
5:158814577:G:T	rs10046001	5	158814577	T	G	0.2823	3.34e-11	0.767183	rs34936428	18	AC008697.1	24734	intergenic	5.856	7	8	9	0	0	0
5:35825573:A:G	rs4869426	5	35825573	A	G	0.3777	1.22e-07	0.632322	5:35851831:C:T	16	CTD-2113L7.1	0	ncRNA_intronic	5.792	7	2	15	0	0	0
5:158783223:G:T	rs6556411	5	158783223	G	T	0.3062	4.76e-11	0.850187	rs34936428	18	AC008697.1	0	ncRNA_intronic	5.749	6	5	15	0	0	0
5:35857850:A:C	rs10213865	5	35857850	A	C	0.2724	3.75e-08	0.961991	5:35851831:C:T	16	IL7R	0	intronic	5.542	4	1	15	1	0	0
5:35881443:A:G	rs11742270	5	35881443	G	A	0.2714	4.8e-08	0.957215	5:35851831:C:T	16	IL7R	1737	intergenic	5.419	5	5	15	1	0	0
5:35862841:C:T	rs7717955	5	35862841	C	T	0.2714	4.17e-08	0.957215	5:35851831:C:T	16	IL7R	0	intronic	5.269	7	1	15	1	0	0
5:35933414:A:G	rs1645172	5	35933414	A	G	0.2873	8.01e-06	0.679621	5:35851831:C:T	16	CAPSL	0	intronic	5.076	NA	13	15	1	0	0
5:35893423:C:G	rs12658443	5	35893423	C	G	0.2952	7.05e-06	0.769965	5:35851831:C:T	16	RP11-79C6.1	2866	intergenic	5.001	6	5	15	0	0	0
5:35953949:A:G	rs17313508	5	35953949	G	A	0.2843	5.87e-05	0.637564	5:35851831:C:T	16	UGT3A1	0	UTR3	4.636	6	4	15	1	0	0
5:158796325:A:G	rs4921487	5	158796325	A	G	0.3062	6.7e-11	0.850187	rs34936428	18	AC008697.1	6482	intergenic	4.406	6	14	15	0	0	0
5:35893189:A:C	rs62351976	5	35893189	A	C	0.329	3.1e-05	0.675771	5:35851831:C:T	16	RP11-79C6.1	3100	intergenic	4.16	7	5	15	0	0	0
5:158716850:C:T	rs1865013	5	158716850	T	C	0.3946	0.00147528	0.612652	rs4147384	18	UBLCP1	3805	intergenic	4.15	7	5	15	1	0	0
5:35841449:A:G	rs10075764	5	35841449	A	G	0.3121	5.67e-08	0.840773	5:35851831:C:T	16	IL7R	11347	intergenic	4.118	7	1	15	0	0	0
5:35844125:A:G	rs1961220	5	35844125	G	A	0.3121	3.69e-08	0.840773	5:35851831:C:T	16	IL7R	8671	intergenic	4.07	NA	5	15	1	0	0
5:35935638:C:T	rs700170	5	35935638	T	C	0.2873	1.09e-05	0.679621	5:35851831:C:T	16	CAPSL	0	intronic	4.043	NA	9	15	1	0	0
5:158774965:A:C	rs983825	5	158774965	C	A	0.3052	5.38e-11	0.855233	rs34936428	18	AC008697.1	0	ncRNA_intronic	3.908	7	5	15	0	0	0
5:35933410:A:T	rs1664847	5	35933410	T	A	0.2873	8.08e-06	0.679621	5:35851831:C:T	16	CAPSL	0	intronic	3.786	6	13	15	1	0	0
5:35879156:G:T	rs6881706	5	35879156	G	T	0.2724	3.02e-08	0.961991	5:35851831:C:T	16	IL7R	0	UTR3	3.714	6	4	15	1	0	0
5:87062352:A:C	rs535330148	5	87062352	C	A	0.000994	5.05e-05	1	rs189586219	17	CTD-2316B1.2	33265	intergenic	3.597	NA	5	15	0	0	0
5:158818745:A:C	rs6556416	5	158818745	A	C	0.3042	5.32e-11	0.842061	rs34936428	18	AC008697.1	28902	intergenic	3.554	7	9	15	0	0	0
5:35883986:G:T	rs10214273	5	35883986	T	G	0.2803	9.65e-07	0.896782	5:35851831:C:T	16	IL7R	4280	intergenic	3.43	4	2	15	1	0	0
5:35885982:C:T	rs6871748	5	35885982	T	C	0.2803	1.08e-06	0.896782	5:35851831:C:T	16	IL7R	6276	intergenic	3.246	6	5	15	1	0	0
5:158750993:C:T	rs2569253	5	158750993	T	C	0.4751	2.82e-09	0.953995	rs4147384	18	AC008697.1:IL12B	00:00:00	ncRNA_intronic	3.031	7	5	15	1	0	0
5:35803577:C:T	rs931555	5	35803577	C	T	0.3072	1.11e-06	0.785766	5:35851831:C:T	16	SPEF2:CTD-2113L7.1	00:00:00	ncRNA_intronic	2.908	4	2	7	1	0	0
5:158792819:C:G	rs10076557	5	158792819	C	G	0.3062	7e-11	0.850187	rs34936428	18	AC008697.1	2976	intergenic	2.857	NA	9	15	0	0	0
5:158698068:A:C	rs4147384	5	158698068	C	A	0.4811	1.45e-09	1	rs4147384	18	UBLCP1	0	intronic	2.788	7	4	5	1	0	0
5:158814533:A:C	rs10045431	5	158814533	A	C	0.2823	3.02e-11	0.767183	rs34936428	18	AC008697.1	24690	intergenic	2.624	7	8	9	0	0	0
5:86800786:A:G	rs529370998	5	86800786	G	A	0.000994	1.01e-07	1	rs189586219	17	RNU6-727P	84521	intergenic	2.622	NA	9	15	0	0	0
5:158792306:A:G	rs4921223	5	158792306	A	G	0.3062	5.09e-11	0.850187	rs34936428	18	AC008697.1	2463	intergenic	2.499	6	9	15	0	0	0
5:158767333:A:G	rs10043720	5	158767333	A	G	0.3052	5.28e-11	0.855233	rs34936428	18	AC008697.1	0	ncRNA_intronic	2.208	6	5	15	1	0	0
5:158755566:C:T	rs1003199	5	158755566	C	T	0.4702	8.09e-08	0.8467	rs4147384	18	AC008697.1:IL12B	00:00:00	ncRNA_intronic	2.092	6	5	14	1	0	0
5:35837234:A:G	rs12697352	5	35837234	G	A	0.3121	3.49e-08	0.840773	5:35851831:C:T	16	CTD-2113L7.1	10113	intergenic	2.091	7	2	15	0	0	0
5:35850149:C:T	rs34463936	5	35850149	C	T	0.2753	2.73e-08	0.985666	5:35851831:C:T	16	IL7R	2647	intergenic	1.916	4	2	15	1	0	0
5:35945352:C:G	rs860412	5	35945352	G	C	0.2883	1.53e-05	0.675813	5:35851831:C:T	16	RP11-79C6.3	5256	intergenic	1.899	6	9	15	1	0	0
5:158718924:G:T	rs78171486	5	158718924	T	G	0.3956	0.00161141	0.608984	rs4147384	18	UBLCP1	5879	intergenic	1.813	7	5	15	1	0	0
5:158725080:C:T	rs2116821	5	158725080	T	C	0.3956	0.00172634	0.608984	rs4147384	18	UBLCP1	12035	intergenic	1.753	6	1	9	0	0	0
5:35892290:C:T	rs62351975	5	35892290	T	C	0.2952	3.01e-06	0.785446	5:35851831:C:T	16	RP11-79C6.1	3999	intergenic	1.735	5	5	15	0	0	0
5:35883734:C:T	rs10214237	5	35883734	T	C	0.2803	9.71e-07	0.896782	5:35851831:C:T	16	IL7R	4028	intergenic	1.671	4	5	15	1	0	0
5:35825173:C:T	rs13436926	5	35825173	C	T	0.3777	1.26e-07	0.632322	5:35851831:C:T	16	CTD-2113L7.1	0	ncRNA_intronic	1.43	7	2	15	0	0	0
5:35853319:G:T	rs13188960	5	35853319	G	T	0.2753	4.99e-08	0.995215	5:35851831:C:T	16	IL7R	0	intronic	1.422	5	1	15	1	0	0
5:35934157:C:T	rs700172	5	35934157	T	C	0.2873	9.07e-06	0.679621	5:35851831:C:T	16	CAPSL	0	intronic	1.402	NA	13	15	1	0	0
5:158774179:C:T	rs2901313	5	158774179	T	C	0.3052	5.21e-11	0.855233	rs34936428	18	AC008697.1	0	ncRNA_intronic	1.259	7	5	15	0	0	0
5:158714824:A:AT	rs35131878	5	158714824	AT	A	0.3946	0.00181945	0.60648	rs4147384	18	UBLCP1	1779	intergenic	1.175	NA	5	15	1	0	0
5:87386612:A:T	rs182770201	5	87386612	A	T	0.000994	4.54e-06	1	rs189586219	17	TMEM161B	98837	intergenic	1.172	5	5	15	0	0	0
5:158697131:C:T	rs2420825	5	158697131	C	T	0.3946	0.0015834	0.612652	rs4147384	18	UBLCP1	0	intronic	1.109	6	2	5	1	0	0
5:158794648:G:GAA	rs61683228	5	158794648	GAA	G	0.3062	8.3e-11	0.850187	rs34936428	18	AC008697.1	4805	intergenic	0.988	NA	5	15	0	0	0
5:158710419:C:T	rs1433046	5	158710419	C	T	0.3946	0.00141847	0.612652	rs4147384	18	UBLCP1	0	intronic	0.856	6	4	5	1	0	0
5:35916174:G:GACAA	rs200023576	5	35916174	GACAA	G	0.2873	5.68e-06	0.79044	5:35851831:C:T	16	CAPSL	0	intronic	0.787	NA	5	15	1	0	0
5:35952140:C:T	rs1993879	5	35952140	C	T	0.2863	5.96e-05	0.652708	5:35851831:C:T	16	UGT3A1	0	UTR3	0.786	5	4	15	1	0	0
5:35943709:A:G	rs852239	5	35943709	G	A	0.2873	1.65e-05	0.679621	5:35851831:C:T	16	RP11-79C6.3	3613	intergenic	0.766	NA	9	15	1	0	0
5:35888723:T:TG	rs33950349	5	35888723	TG	T	0.2813	3.48e-07	0.901846	5:35851831:C:T	16	RP11-79C6.1	7566	intergenic	0.729	NA	5	15	1	0	0
5:87398281:A:C	rs560484647	5	87398281	C	A	0.000994	0.00017332	1	rs189586219	17	TMEM161B	87168	intergenic	0.7	NA	14	15	0	0	0
5:158707616:G:T	rs17665189	5	158707616	G	T	0.3946	0.001419	0.612652	rs4147384	18	UBLCP1	0	intronic	0.676	7	4	5	1	0	0
5:158793103:G:GT	rs34674542	5	158793103	GT	G	0.4245	1.36e-08	1	rs34674542	18	AC008697.1	3260	intergenic	0.655	NA	8	15	0	0	0
5:35936030:C:T	rs696732	5	35936030	C	T	0.2873	1.09e-05	0.679621	5:35851831:C:T	16	CAPSL	0	intronic	0.655	NA	9	15	1	0	0
5:35892037:C:T	rs62351974	5	35892037	C	T	0.2952	2.24e-06	0.785446	5:35851831:C:T	16	RP11-79C6.1	4252	intergenic	0.619	7	5	15	0	0	0
5:158707305:C:T	rs1368438	5	158707305	C	T	0.4811	1.55e-09	1	rs4147384	18	UBLCP1	0	intronic	0.606	6	4	5	1	0	0
5:35852311:A:G	rs6890853	5	35852311	G	A	0.2763	2.94e-08	1	5:35851831:C:T	16	IL7R	485	upstream	0.592	4	2	15	1	0	0
5:35947531:C:G	rs13172042	5	35947531	C	G	0.2893	9.12e-05	0.644775	5:35851831:C:T	16	UGT3A1	3580	intergenic	0.537	7	9	15	1	0	0
5:158803086:A:G	rs6897260	5	158803086	A	G	0.3062	7.24e-11	0.850187	rs34936428	18	AC008697.1	13243	intergenic	0.362	7	8	15	0	0	0
5:35881130:G:GT	rs35467801	5	35881130	G	GT	0.2724	4.66e-08	0.961991	5:35851831:C:T	16	IL7R	1424	intergenic	0.276	NA	5	15	1	0	0
5:35843832:C:G	rs10472984	5	35843832	C	G	0.3121	3.81e-08	0.840773	5:35851831:C:T	16	IL7R	8964	intergenic	0.262	6	5	15	1	0	0
5:35948187:C:T	rs12186656	5	35948187	C	T	0.2863	6.14e-05	0.652708	5:35851831:C:T	16	UGT3A1	2924	intergenic	0.232	6	14	15	1	0	0
5:35861152:C:G	rs11567705	5	35861152	C	G	0.2724	3.49e-08	0.961991	5:35851831:C:T	16	IL7R	0	intronic	0.225	5	1	15	1	0	0
5:35873123:G:GT	rs11406102	5	35873123	G	GT	0.2326	7.74e-08	0.791099	5:35851831:C:T	16	IL7R	0	intronic	0.045	NA	4	15	1	0	0
5:35881376:G:T	rs11742240	5	35881376	G	T	0.2724	2.76e-08	0.961991	5:35851831:C:T	16	IL7R	1670	intergenic	0.014	5	5	15	1	0	0
6:85861004:A:G	rs554898120	6	85861004	A	G	0.000994	NA	1	rs142468898	20	RP3-455E7.1	4380	intergenic	13.53	NA	9	15	0	0	0
6:119376816:C:T	rs188181546	6	119376816	C	T	0.000994	0.00050962	1	rs146340575	21	FAM184A	0	intronic	8.429	6	5	15	1	0	0
6:118845828:C:T	rs564498762	6	118845828	T	C	0.000994	1.68e-05	1	rs146340575	21	CEP85L	0	intronic	6.213	NA	4	5	1	0	0
6:87029673:C:G	rs577470484	6	87029673	G	C	0.000994	NA	1	rs142468898	20	NDUFA5P9	105375	intergenic	5.361	NA	9	15	0	0	0
6:1043800:C:G	rs546620084	6	1043800	C	G	0.000994	NA	1	rs530248985	19	RP5-856G1.1	16339	intergenic	3.664	NA	2	14	0	0	0
6:119219093:C:T	rs147901746	6	119219093	T	C	0.000994	NA	1	rs146340575	21	MCM9:ASF1A	00:00:00	intronic	3.046	2b	2	5	1	0	0
6:119715756:C:T	rs143983876	6	119715756	C	T	0.000994	0.0469205	1	rs146340575	21	MAN1A1	44829	intergenic	2.783	5	5	15	0	0	0
6:118716913:A:G	rs149733461	6	118716913	A	G	0.000994	1.68e-05	1	rs146340575	21	RP11-57K17.1	56718	intergenic	2.175	7	5	15	0	0	0
6:119338631:C:G	rs564939337	6	119338631	C	G	0.000994	NA	1	rs146340575	21	RP11-351A11.1:FAM184A	00:00:00	ncRNA_intronic	1.967	NA	4	15	1	0	0
6:119349411:A:C	rs141895845	6	119349411	C	A	0.000994	0.00038292	1	rs146340575	21	RP11-351A11.1:FAM184A	00:00:00	ncRNA_intronic	1.959	5	5	15	1	0	0
6:119437686:A:T	rs573416710	6	119437686	A	T	0.000994	0.0164227	1	rs146340575	21	FAM184A	0	intronic	1.919	NA	5	15	1	0	0
6:832427:C:G	rs568682151	6	832427	C	G	0.000994	0.0411789	1	rs530248985	19	RP11-532F6.5	51778	intergenic	1.86	NA	5	15	0	0	0
6:119433886:C:T	rs149752879	6	119433886	C	T	0.000994	0.0101175	1	rs146340575	21	FAM184A	0	intronic	1.783	6	5	15	1	0	0
6:119087921:C:T	rs146340575	6	119087921	C	T	0.000994	1.24e-08	1	rs146340575	21	RP11-210H10__A.1	0	ncRNA_intronic	1.759	7	5	15	0	0	0
6:118538195:C:G	rs575543494	6	118538195	C	G	0.000994	1.74e-05	1	rs146340575	21	SLC35F1	0	intronic	1.118	NA	4	15	1	0	0
6:879542:C:G	rs549563816	6	879542	C	G	0.000994	0.00330269	1	rs530248985	19	RP5-1077H22.2	25919	intergenic	0.952	NA	5	15	0	0	0
6:119637483:C:T	rs146388669	6	119637483	C	T	0.000994	0.0469935	1	rs146340575	21	MAN1A1	0	intronic	0.759	7	5	15	1	0	0
6:1869559:C:T	rs559405388	6	1869559	C	T	0.000994	0.0347651	1	rs530248985	19	GMDS	0	intronic	0.749	NA	2	15	1	0	0
6:86144438:A:G	rs548698916	6	86144438	A	G	0.000994	2.6e-08	1	rs142468898	20	TPT1P6	6753	intergenic	0.656	NA	5	15	0	0	0
6:86150266:A:G	rs142468898	6	86150266	A	G	0.000994	2.6e-08	1	rs142468898	20	NT5E	9542	intergenic	0.48	6	5	15	1	0	0
6:1156546:A:G	rs530248985	6	1156546	G	A	0.000994	1.14e-08	1	rs530248985	19	snoU13	30206	intergenic	0.305	NA	9	15	0	0	0
6:87145469:A:C	rs538192642	6	87145469	A	C	0.000994	NA	1	rs142468898	20	RN7SL643P	100	upstream	0.281	NA	9	15	0	0	0
7:115027979:A:T	rs73201933	7	115027979	T	A	0.4801	6.63e-08	0.967925	rs1358393	24	RP11-222O23.1	115441	intergenic	21.6	6	7	15	0	0	0
7:115069789:A:G	rs10808179	7	115069789	A	G	0.4742	5.28e-08	0.945042	rs1358393	24	RP11-222O23.1	73631	intergenic	19.92	7	14	15	0	0	0
7:115076026:C:T	rs4386905	7	115076026	T	C	0.4742	5.08e-08	0.945042	rs1358393	24	RP11-222O23.1	67394	intergenic	12.55	7	7	15	0	0	0
7:115082406:A:G	rs12666306	7	115082406	A	G	0.4682	5.6e-08	0.922791	rs1358393	24	RP11-222O23.1	61014	intergenic	10.86	7	14	15	0	0	0
7:115109554:C:G	rs1918525	7	115109554	G	C	0.4742	5.89e-08	0.945042	rs1358393	24	RP11-222O23.1	33866	intergenic	10.56	7	5	15	0	0	0
7:115010158:A:T	rs4377898	7	115010158	A	T	0.4692	1.06e-07	0.9263	rs1358393	24	RP11-222O23.1	133262	intergenic	9.476	6	5	15	0	0	0
7:115045712:A:C	rs12706031	7	115045712	A	C	0.4334	8.85e-07	0.787257	rs1358393	24	RP11-222O23.1	97708	intergenic	9.313	6	14	15	0	0	0
7:45359191:A:G	rs550714903	7	45359191	G	A	0.001988	0.00769831	1	rs547823949	22	ELK1P1	72033	intergenic	9.278	NA	14	15	0	0	0
7:115104563:C:T	rs4730682	7	115104563	T	C	0.4871	2.97e-08	0.995905	rs1358393	24	RP11-222O23.1	38857	intergenic	8.954	6	14	15	0	0	0
7:115005659:A:G	rs6970620	7	115005659	A	G	0.4284	1.09e-06	0.767753	rs1358393	24	AC068610.5	134249	intergenic	8.702	7	9	15	0	0	0
7:114973194:G:T	rs62474673	7	114973194	T	G	0.4771	6.41e-08	0.95636	rs1358393	24	AC068610.5	101784	intergenic	7.767	6	5	15	0	0	0
7:115002612:C:G	rs2106525	7	115002612	G	C	0.4284	9.75e-07	0.767753	rs1358393	24	AC068610.5	131202	intergenic	7.427	6	9	15	0	0	0
7:115057862:C:G	rs2401924	7	115057862	G	C	0.4702	1.19e-07	0.930125	rs1358393	24	RP11-222O23.1	85558	intergenic	7.217	3a	7	15	0	0	0
7:114964052:G:GA	rs10707518	7	114964052	GA	G	0.4085	5.05e-06	0.710554	rs1358393	24	AC068610.5	92642	intergenic	7.178	NA	15	15	0	0	0
7:115094152:A:C	rs11531592	7	115094152	A	C	0.4742	5.13e-08	0.945042	rs1358393	24	RP11-222O23.1	49268	intergenic	6.424	7	14	15	0	0	0
7:115112776:A:C	rs17296088	7	115112776	A	C	0.4742	4.93e-08	0.945042	rs1358393	24	RP11-222O23.1	30644	intergenic	6.27	5	5	15	0	0	0
7:114981828:A:T	rs10224524	7	114981828	A	T	0.3897	8.05e-07	0.676082	rs1358393	24	AC068610.5	110418	intergenic	5.673	7	5	15	0	0	0
7:115051397:C:CT	rs79722096	7	115051397	CT	C	0.4334	1.32e-06	0.787257	rs1358393	24	RP11-222O23.1	92023	intergenic	5.571	NA	1	15	0	0	0
7:99471535:C:T	rs555261773	7	99471535	T	C	0.000994	2.95e-09	1	rs573455088	23	CYP3A52P	1653	intergenic	5.391	NA	5	15	1	0	0
7:114974695:C:T	rs10953781	7	114974695	C	T	0.4771	5.57e-08	0.95636	rs1358393	24	AC068610.5	103285	intergenic	4.87	6	5	15	0	0	0
7:115020725:A:G	rs62474683	7	115020725	A	G	0.4682	1.03e-07	0.922791	rs1358393	24	RP11-222O23.1	122695	intergenic	4.746	6	14	15	0	0	0
7:115092852:C:T	rs73204028	7	115092852	C	T	0.4742	9.11e-08	0.945042	rs1358393	24	RP11-222O23.1	50568	intergenic	4.578	7	14	15	0	0	0
7:114963829:C:G	rs6973168	7	114963829	C	G	0.4095	3.7e-06	0.71265	rs1358393	24	AC068610.5	92419	intergenic	4.295	6	15	15	0	0	0
7:115029650:C:T	rs59369558	7	115029650	T	C	0.4682	1.01e-07	0.922791	rs1358393	24	RP11-222O23.1	113770	intergenic	4.163	7	7	15	0	0	0
7:115030592:A:G	rs17137753	7	115030592	G	A	0.4821	5.34e-08	0.975729	rs1358393	24	RP11-222O23.1	112828	intergenic	3.971	7	14	15	0	0	0
7:45359488:G:T	rs572535791	7	45359488	G	T	0.001988	7.35e-07	1	rs547823949	22	ELK1P1	71736	intergenic	3.818	NA	14	15	0	0	0
7:114964972:A:G	rs1005884	7	114964972	A	G	0.4095	3.69e-06	0.71265	rs1358393	24	AC068610.5	93562	intergenic	3.735	NA	5	15	0	0	0
7:114979967:A:T	rs9641536	7	114979967	A	T	0.4652	9.74e-08	0.912122	rs1358393	24	AC068610.5	108557	intergenic	3.587	7	4	15	0	0	0
7:115095243:A:G	rs1527737	7	115095243	G	A	0.4742	4.58e-08	0.945042	rs1358393	24	RP11-222O23.1	48177	intergenic	3.303	NA	14	15	0	0	0
7:114993488:A:G	rs62474676	7	114993488	A	G	0.4652	1.36e-07	0.912501	rs1358393	24	AC068610.5	122078	intergenic	3.296	6	5	15	0	0	0
7:114951541:C:T	rs62477310	7	114951541	T	C	0.4911	8.65e-06	0.633446	rs1358393	24	AC068610.5	80131	intergenic	2.765	7	14	15	0	0	0
7:115031575:A:G	rs9641538	7	115031575	G	A	0.4324	6.65e-07	0.777495	rs1358393	24	RP11-222O23.1	111845	intergenic	2.728	7	14	15	0	0	0
7:115106854:A:G	rs7806900	7	115106854	A	G	0.4742	5.53e-08	0.945042	rs1358393	24	RP11-222O23.1	36566	intergenic	2.457	6	14	15	0	0	0
7:115053728:G:T	rs10239094	7	115053728	G	T	0.4334	8.44e-07	0.787257	rs1358393	24	RP11-222O23.1	89692	intergenic	2.419	6	14	15	0	0	0
7:115111838:G:T	rs1358391	7	115111838	G	T	0.4742	5.03e-08	0.945042	rs1358393	24	RP11-222O23.1	31582	intergenic	2.22	6	5	15	0	0	0
7:115113279:C:CT	rs201597507	7	115113279	C	CT	0.4473	0.00123075	0.616755	rs1358393	24	RP11-222O23.1	30141	intergenic	1.995	NA	5	15	0	0	0
7:114963793:A:AT	rs79979686	7	114963793	A	AT	0.4105	4.45e-06	0.714769	rs1358393	24	AC068610.5	92383	intergenic	1.765	NA	9	15	0	0	0
7:98914685:A:ATAAC	rs573455088	7	98914685	ATAAC	A	0.000994	2.12e-09	1	rs573455088	23	MYH16	5931	intergenic	1.714	NA	5	15	1	0	0
7:115090076:A:G	rs34562882	7	115090076	G	A	0.4742	3.61e-08	0.945042	rs1358393	24	RP11-222O23.1	53344	intergenic	1.694	5	14	15	0	0	0
7:115029890:A:G	rs1527743	7	115029890	A	G	0.4314	5.53e-07	0.775019	rs1358393	24	RP11-222O23.1	113530	intergenic	1.64	7	7	15	0	0	0
7:115060209:A:G	rs62474713	7	115060209	G	A	0.4702	1.28e-07	0.930125	rs1358393	24	RP11-222O23.1	83211	intergenic	1.578	4	7	15	0	0	0
7:115046121:A:AAAG	rs145198896	7	115046121	AAAG	A	0.4334	6.84e-07	0.787257	rs1358393	24	RP11-222O23.1	97299	intergenic	1.478	NA	14	15	0	0	0
7:114964879:G:GA	rs5886758	7	114964879	GA	G	0.4105	5.88e-06	0.707705	rs1358393	24	AC068610.5	93469	intergenic	1.471	NA	5	15	0	0	0
7:115006628:A:C	rs12667221	7	115006628	C	A	0.4304	1.7e-06	0.77257	rs1358393	24	AC068610.5	135218	intergenic	1.393	6	14	15	0	0	0
7:115094819:C:T	rs73204031	7	115094819	C	T	0.4732	4.57e-08	0.94141	rs1358393	24	RP11-222O23.1	48601	intergenic	1.375	6	9	15	0	0	0
7:115065555:G:T	rs2141233	7	115065555	T	G	0.4374	3.88e-07	0.799192	rs1358393	24	RP11-222O23.1	77865	intergenic	1.358	7	14	15	0	0	0
7:114963568:C:T	rs62474669	7	114963568	T	C	0.4771	4.98e-08	0.95636	rs1358393	24	AC068610.5	92158	intergenic	1.275	6	9	15	0	0	0
7:45416290:C:G	rs547823949	7	45416290	C	G	0.001988	3.36e-11	1	rs547823949	22	ELK1P1	14934	intergenic	1.244	NA	9	15	0	0	0
7:115067269:A:G	rs4275159	7	115067269	G	A	0.4742	3.91e-08	0.945042	rs1358393	24	RP11-222O23.1	76151	intergenic	1.209	6	14	15	0	0	0
7:115051102:T:TG	rs201720501	7	115051102	T	TG	0.4712	1.48e-07	0.925769	rs1358393	24	RP11-222O23.1	92318	intergenic	1.082	NA	1	15	0	0	0
7:115068713:A:G	rs1358394	7	115068713	A	G	0.4384	4.7e-07	0.795316	rs1358393	24	RP11-222O23.1	74707	intergenic	1.053	6	14	15	0	0	0
7:115000554:T:TTAG	rs78982498	7	115000554	TTAG	T	0.4652	7.83e-07	0.912122	rs1358393	24	AC068610.5	129144	intergenic	0.881	NA	7	15	0	0	0
7:115038757:A:ATGTATATATATG	rs71137115	7	115038757	ATGTATATATATG	A	0.4334	1.38e-06	0.787257	rs1358393	24	RP11-222O23.1	104663	intergenic	0.785	NA	14	15	0	0	0
7:115033079:G:T	rs1534373	7	115033079	G	T	0.4314	2.66e-06	0.775019	rs1358393	24	RP11-222O23.1	110341	intergenic	0.657	7	14	15	0	0	0
7:115021945:C:T	rs56662562	7	115021945	C	T	0.4682	7.76e-08	0.922791	rs1358393	24	RP11-222O23.1	121475	intergenic	0.65	7	14	15	0	0	0
7:115092784:C:G	rs62474737	7	115092784	C	G	0.4742	4.56e-08	0.945042	rs1358393	24	RP11-222O23.1	50636	intergenic	0.472	7	14	15	0	0	0
7:115026459:C:T	rs10251192	7	115026459	C	T	0.4314	7.53e-07	0.775019	rs1358393	24	RP11-222O23.1	116961	intergenic	0.454	7	14	15	0	0	0
7:45430024:C:T	rs535720872	7	45430024	C	T	0.001988	1.4e-08	1	rs547823949	22	ELK1P1	1200	intergenic	0.402	NA	5	15	0	0	0
7:115086427:G:T	rs1358393	7	115086427	G	T	0.4881	2.12e-08	1	rs1358393	24	RP11-222O23.1	56993	intergenic	0.214	7	9	15	0	0	0
7:115097852:A:G	rs11561941	7	115097852	G	A	0.4871	2.6e-08	0.995905	rs1358393	24	RP11-222O23.1	45568	intergenic	0.115	6	14	15	0	0	0
7:114962526:C:G	rs2023701	7	114962526	G	C	0.4105	3.62e-06	0.714769	rs1358393	24	AC068610.5	91116	intergenic	0.069	6	9	15	0	0	0
7:115092851:C:T	rs73204027	7	115092851	T	C	0.4742	9.51e-08	0.945042	rs1358393	24	RP11-222O23.1	50569	intergenic	0.021	7	14	15	0	0	0
7:115008063:C:G	rs4305836	7	115008063	C	G	0.4682	8.35e-08	0.922791	rs1358393	24	RP11-222O23.1	135357	intergenic	0.007	7	14	15	0	0	0
8:115929935:A:T	rs535409669	8	115929935	A	T	0.000994	0.0179841	1	rs532096923	25	RP11-192P9.1	125776	intergenic	9.939	NA	8	15	0	0	0
8:116701550:A:G	rs532096923	8	116701550	A	G	0.000994	2.29e-08	1	rs532096923	25	TRPS1	0	intronic	9.597	NA	14	15	1	0	0
8:116307996:C:G	rs553456430	8	116307996	C	G	0.000994	0.0154207	1	rs532096923	25	TRPS1	112727	intergenic	4.819	NA	13	15	0	0	0
8:116326121:C:T	rs538991377	8	116326121	T	C	0.000994	0.0455756	1	rs532096923	25	TRPS1	94602	intergenic	0.61	NA	7	15	0	0	0
9:136141870:C:T	rs2519093	9	136141870	C	T	0.1849	2.86e-08	1	rs2519093	30	ABO	0	ncRNA_intronic	7.465	7	5	14	0	0	0
9:136151579:T:TGGTGCAGGCGCAGGAAAAAATTGTGGCAATTCCTCA	rs587745765	9	136151579	TGGTGCAGGCGCAGGAAAAAATTGTGGCAATTCCTCA	T	0.1859	2.99e-08	0.993747	rs2519093	30	ABO	961	upstream	11.13	NA	1	13	0	0	0
9:123723850:C:T	rs202069815	9	123723850	C	T	0.000994	2.5e-09	1	rs202069815	29	C5	0	intronic	11.72	6	4	15	1	0	0
9:123249579:A:C	rs138242197	9	123249579	A	C	0.000994	NA	1	rs202069815	29	CDK5RAP2	0	exonic	22.7	7	4	4	1	0	0
9:124035135:C:T	rs148168242	9	124035135	C	T	0.000994	NA	1	rs202069815	29	GSN	0	intronic	11.47	4	2	7	1	0	0
9:123367646:C:T	rs185776336	9	123367646	C	T	0.000994	NA	1	rs202069815	29	MEGF9	0	exonic	32	6	4	4	1	0	0
9:123958804:A:G	rs148987599	9	123958804	G	A	0.000994	1.19e-05	1	rs202069815	29	RAB14	0	intronic	10.74	4	1	7	1	0	0
9:123763062:A:G	rs534479453	9	123763062	A	G	0.000994	NA	1	rs202069815	29	C5	0	intronic	8.203	NA	4	15	1	0	0
9:136151806:C:T	rs600038	9	136151806	T	C	0.2147	1.21e-06	0.817071	rs2519093	30	ABO	1188	intergenic	7.596	NA	1	13	0	0	0
9:136154304:C:T	rs649129	9	136154304	C	T	0.2137	1.84e-06	0.810896	rs2519093	30	ABO	3686	intergenic	7.529	NA	5	14	0	0	0
9:136153875:C:T	rs651007	9	136153875	C	T	0.2137	1.69e-06	0.810896	rs2519093	30	ABO	3257	intergenic	7.401	NA	2	13	0	0	0
9:136149399:A:G	rs507666	9	136149399	G	A	0.1859	3.58e-08	0.993747	rs2519093	30	ABO	0	ncRNA_intronic	6.154	4	1	13	0	0	0
9:124648342:C:T	rs140276921	9	124648342	T	C	0.000994	NA	1	rs202069815	29	TTLL11:TTLL11-IT1	00:00:00	ncRNA_intronic	3.979	5	4	15	1	0	0
9:136149830:A:G	rs532436	9	136149830	G	A	0.1859	3.3e-08	0.993747	rs2519093	30	ABO	0	ncRNA_intronic	3.456	3a	1	13	0	0	0
9:136149709:A:AC	rs8176643	9	136149709	AC	A	0.1839	6.21e-08	0.981176	rs2519093	30	ABO	0	ncRNA_intronic	3.415	NA	1	13	0	0	0
9:136155000:C:T	rs635634	9	136155000	C	T	0.1849	3.84e-08	0.987478	rs2519093	30	ABO	4382	intergenic	2.272	NA	2	14	0	0	0
9:136154867:G:T	rs495828	9	136154867	G	T	0.2137	9.58e-07	0.810896	rs2519093	30	ABO	4249	intergenic	2.072	5	2	14	0	0	0
9:12415679:A:C	rs144362052	9	12415679	A	C	0.000994	NA	1	rs540178402	26	RNU2-47P	115227	intergenic	1.886	5	5	15	0	0	0
9:123675293:A:G	rs139419597	9	123675293	A	G	0.000994	NA	1	rs202069815	29	TRAF1	0	intronic	1.88	4	4	5	1	0	0
9:124654423:A:G	rs562030054	9	124654423	A	G	0.000994	NA	1	rs202069815	29	TTLL11:TTLL11-IT1	00:00:00	ncRNA_intronic	1.442	NA	5	15	1	0	0
9:124613977:C:G	rs568250920	9	124613977	C	G	0.000994	NA	1	rs202069815	29	TTLL11	0	intronic	1.306	NA	5	15	1	0	0
9:103310302:G:T	rs539494737	9	103310302	T	G	0.000994	NA	1	rs142018521	28	MSANTD3-TMEFF1:TMEFF1	00:00:00	intronic	1.005	NA	4	15	1	0	0
9:104827801:C:G	rs574946263	9	104827801	G	C	0.000994	NA	1	rs142018521	28	ARL2BPP7	9777	intergenic	0.858	NA	9	15	0	0	0
9:12202415:G:T	rs183473467	9	12202415	G	T	0.000994	NA	1	rs540178402	26	RP11-74C3.1	43267	intergenic	0.804	7	5	15	0	0	0
9:136138765:G:GCGCCCACCACTA	rs587729126	9	136138765	GCGCCCACCACTA	G	0.1839	7.99e-08	0.981176	rs2519093	30	ABO	0	ncRNA_intronic	0.666	NA	5	14	0	0	0
9:103914365:C:T	rs142018521	9	103914365	C	T	0.000994	3.86e-09	1	rs142018521	28	LPPR1	0	intronic	0.528	6	9	15	1	0	0
9:122745908:C:G	rs138787235	9	122745908	G	C	0.000994	0.00129181	1	rs202069815	29	RP11-360A18.1	9307	intergenic	0.501	6	5	15	0	0	0
9:11137315:A:C	rs145644053	9	11137315	A	C	0.000994	NA	1	rs540178402	26	RP11-109M17.1	124218	intergenic	0.415	6	9	15	0	0	0
9:78943040:C:T	rs531512702	9	78943040	C	T	0.002982	1.19e-08	1	rs531512702	27	PCSK5	0	exonic	0.142	NA	4	15	1	0	0
9:11490132:C:G	rs540178402	9	11490132	C	G	0.000994	2.5e-08	1	rs540178402	26	RP11-23D5.1	213817	intergenic	0.085	NA	5	15	0	0	0
9:136149711:A:T	rs115478735	9	136149711	A	T	0.1839	5.02e-08	0.981176	rs2519093	30	ABO	0	ncRNA_intronic	0.052	4	1	13	0	0	0
9:136154168:C:T	rs579459	9	136154168	T	C	0.2137	1.97e-06	0.810896	rs2519093	30	ABO	3550	intergenic	0.029	4	2	13	0	0	0
10:77770706:A:T	rs546018672	10	77770706	A	T	0.000994	0.00564025	1	rs554748343	32	C10orf11	0	intronic	19	NA	5	15	1	0	0
10:45491622:A:T	rs566897163	10	45491622	A	T	0.000994	3.16e-08	1	rs566897163	31	RASSF4	282	downstream	16.41	NA	2	7	1	0	0
10:128338014:G:T	rs145445330	10	128338014	T	G	0.002982	2.85e-05	1	rs145821471	34	C10orf90	0	intronic	4.843	5	5	15	1	0	0
10:116816686:C:T	rs191192464	10	116816686	C	T	0.000994	0.00436851	1	rs575499845	33	ATRNL1	36437	intergenic	4.593	6	5	15	0	0	0
10:77171639:A:C	rs560429689	10	77171639	A	C	0.000994	NA	1	rs554748343	32	RP11-399K21.14	38	downstream	2.625	NA	5	14	1	0	0
10:117009205:G:T	rs575499845	10	117009205	T	G	0.000994	1.2e-09	1	rs575499845	33	ATRNL1	0	intronic	2.428	NA	5	15	1	0	0
10:128331561:A:G	rs145821471	10	128331561	A	G	0.002982	6.16e-10	1	rs145821471	34	C10orf90	0	intronic	1.993	7	4	15	1	0	0
10:77741502:C:G	rs554748343	10	77741502	G	C	0.000994	3.57e-08	1	rs554748343	32	C10orf11	0	intronic	0.369	NA	5	15	1	0	0
10:77763711:A:G	rs533918627	10	77763711	G	A	0.000994	6.01e-05	1	rs554748343	32	C10orf11	0	intronic	0.357	NA	5	15	1	0	0
11:112903595:A:G	rs7945073	11	112903595	G	A	0.4354	1.07e-10	0.850163	rs10891480	38	NCAM1	0	intronic	14.71	6	4	15	1	0	0
11:112852192:C:T	rs1940729	11	112852192	T	C	0.4354	1.51e-10	0.850163	rs10891480	38	NCAM1	0	intronic	14.65	NA	5	15	1	0	0
11:112983139:A:T	rs4539361	11	112983139	A	T	0.4881	6.47e-08	0.863553	rs7950047	38	NCAM1	0	intronic	14.46	6	5	15	1	0	0
11:112839532:A:G	rs7948789	11	112839532	A	G	0.4344	9.13e-11	0.859629	rs10891480	38	NCAM1	0	intronic	13.84	5	5	14	1	0	0
11:112980929:A:AT	rs35220749	11	112980929	AT	A	0.2038	1.8e-09	0.711404	rs66821824	38	NCAM1	0	intronic	13.53	NA	5	15	1	0	0
11:112898428:A:T	rs1940699	11	112898428	A	T	0.4344	1.08e-10	0.852895	rs10891480	38	NCAM1	0	intronic	10.48	5	5	15	1	0	0
11:112834153:C:T	rs7111153	11	112834153	T	C	0.4334	6.18e-11	0.862459	rs10891480	38	RP11-629G13.1:NCAM1	00:00:00	ncRNA_exonic	12.11	4	1	1	1	0	0
11:62187186:C:T	rs10897271	11	62187186	C	T	0.3569	1.01e-08	0.956388	rs11231085	35	SCGB1A1	0	intronic	10.04	1b	2	15	1	0	0
11:112922254:T:TA	rs35988681	11	112922254	TA	T	0.4831	1.07e-06	0.936152	rs7950047	38	NCAM1	0	intronic	9.707	NA	5	15	1	0	0
11:112951025:C:G	rs1245113	11	112951025	C	G	0.4732	1.54e-07	0.92777	rs7950047	38	NCAM1	0	intronic	9.624	6	5	15	1	0	0
11:112892274:A:G	rs1940733	11	112892274	G	A	0.4344	1.08e-10	0.852895	rs10891480	38	NCAM1	0	intronic	9.257	5	5	15	1	0	0
11:112960571:A:G	rs1159620	11	112960571	G	A	0.2078	1.2e-07	0.748559	rs66821824	38	NCAM1	0	intronic	9.221	NA	5	15	1	0	0
11:112866269:C:T	rs4381397	11	112866269	T	C	0.4344	1.1e-10	0.852895	rs10891480	38	NCAM1	0	intronic	9.187	7	5	15	1	0	0
11:112997413:A:G	rs7947910	11	112997413	G	A	0.497	4.2e-07	0.789376	rs7950047	38	NCAM1	0	intronic	9.143	6	5	15	1	0	0
11:112852195:G:T	rs1940728	11	112852195	G	T	0.4354	1.51e-10	0.850163	rs10891480	38	NCAM1	0	intronic	9.002	NA	5	15	1	0	0
11:112953512:C:G	rs1245112	11	112953512	C	G	0.4682	8.79e-08	0.945334	rs7950047	38	NCAM1	0	intronic	8.754	4	1	15	1	0	0
11:112956541:C:T	rs1962881	11	112956541	T	C	0.2078	1.69e-07	0.748559	rs66821824	38	NCAM1	0	intronic	8.677	NA	5	15	1	0	0
11:112996454:A:G	rs2012801	11	112996454	A	G	0.2694	1.39e-07	0.6336	rs66821824	38	NCAM1	0	intronic	8.669	NA	5	15	1	0	0
11:112989720:G:T	rs1436111	11	112989720	T	G	0.4394	9.56e-07	0.691962	rs7950047	38	NCAM1	0	intronic	8.532	NA	5	15	1	0	0
11:112853538:A:G	rs4439550	11	112853538	G	A	0.4344	1.53e-10	0.852895	rs10891480	38	NCAM1	0	intronic	8.521	6	5	15	1	0	0
11:112911839:G:T	rs7942723	11	112911839	T	G	0.4364	1.22e-10	0.847471	rs10891480	38	NCAM1	0	intronic	8.483	7	5	15	1	0	0
11:112852611:G:T	rs1940726	11	112852611	T	G	0.4344	1.53e-10	0.852895	rs10891480	38	NCAM1	0	intronic	8.378	NA	5	15	1	0	0
11:62196312:A:G	rs2015246	11	62196312	G	A	0.3857	2.33e-07	0.767886	rs11231085	35	CTD-2531D15.4	2115	intergenic	8.228	NA	5	7	1	0	0
11:112835024:G:T	rs7937151	11	112835024	T	G	0.4324	5.73e-11	0.866076	rs10891480	38	NCAM1	0	intronic	7.833	5	1	13	1	0	0
11:112912387:A:C	rs3802848	11	112912387	A	C	0.4364	1.31e-10	0.847471	rs10891480	38	NCAM1	0	intronic	7.75	6	5	15	1	0	0
11:62194100:A:C	rs58130263	11	62194100	C	A	0.3857	3.12e-07	0.767886	rs11231085	35	CTD-2531D15.4	0	ncRNA_intronic	7.694	4	2	7	1	0	0
11:112880732:A:T	rs4294596	11	112880732	A	T	0.4344	9.88e-11	0.852895	rs10891480	38	NCAM1	0	intronic	7.598	7	5	15	1	0	0
11:112838867:A:T	rs720023	11	112838867	A	T	0.4324	9.73e-11	0.866076	rs10891480	38	NCAM1	0	intronic	7.006	7	5	14	1	0	0
11:112926913:A:G	rs3016630	11	112926913	G	A	0.4642	1.55e-08	0.996323	rs7950047	38	NCAM1	0	intronic	6.792	7	4	15	1	0	0
11:112948306:A:G	rs1465765	11	112948306	G	A	0.2078	1.57e-07	0.748559	rs66821824	38	NCAM1	0	intronic	6.713	5	5	15	1	0	0
11:112946261:C:T	rs2003987	11	112946261	C	T	0.4881	3.92e-06	0.891181	rs7950047	38	NCAM1	0	intronic	6.71	NA	5	15	1	0	0
11:62190448:C:G	rs11231085	11	62190448	C	G	0.3588	2.88e-09	1	rs11231085	35	SCGB1A1:CTD-2531D15.4	00:00:00	ncRNA_intronic	6.519	1f	5	15	1	0	0
11:112912303:C:T	rs3802847	11	112912303	T	C	0.4364	1.2e-10	0.847471	rs10891480	38	NCAM1	0	intronic	6.202	7	5	15	1	0	0
11:112916070:A:ACTT	rs78741618	11	112916070	ACTT	A	0.2505	7.95e-09	0.74905	rs66821824	38	NCAM1	0	intronic	6.173	NA	4	15	1	0	0
11:112854052:C:T	rs10736463	11	112854052	T	C	0.4344	1.45e-10	0.852895	rs10891480	38	NCAM1	0	intronic	6.144	6	5	15	1	0	0
11:112860348:A:T	rs2155282	11	112860348	A	T	0.4344	1.45e-10	0.852895	rs10891480	38	NCAM1	0	intronic	6.131	5	5	15	1	0	0
11:112987113:C:T	rs873804	11	112987113	T	C	0.4394	8.89e-07	0.691962	rs7950047	38	NCAM1	0	intronic	6.005	NA	5	15	1	0	0
11:112843616:A:G	rs2186709	11	112843616	A	G	0.4344	1.59e-10	0.852895	rs10891480	38	NCAM1	0	intronic	5.895	4	5	15	1	0	0
11:112900343:A:T	rs11214469	11	112900343	T	A	0.4344	1.08e-10	0.852895	rs10891480	38	NCAM1	0	intronic	5.886	6	5	15	1	0	0
11:112865115:A:G	rs7108081	11	112865115	A	G	0.4344	1.1e-10	0.852895	rs10891480	38	NCAM1	0	intronic	5.848	5	4	15	1	0	0
11:112830562:A:G	rs10891481	11	112830562	A	G	0.4026	4.32e-11	1	rs10891480	38	RP11-629G13.1	0	ncRNA_exonic	5.757	7	5	14	1	0	0
11:112958905:A:G	rs7933413	11	112958905	A	G	0.2078	1.3e-07	0.748559	rs66821824	38	NCAM1	0	intronic	5.513	7	5	15	1	0	0
11:112852588:G:T	rs1940727	11	112852588	G	T	0.4354	1.53e-10	0.850163	rs10891480	38	NCAM1	0	intronic	5.443	NA	5	15	1	0	0
11:112982535:A:G	rs7107443	11	112982535	A	G	0.4364	4.99e-07	0.715442	rs7950047	38	NCAM1	0	intronic	5.417	6	5	15	1	0	0
11:112878547:A:T	rs6589354	11	112878547	T	A	0.4344	9.84e-11	0.852895	rs10891480	38	NCAM1	0	intronic	5.278	6	5	15	1	0	0
11:112885527:C:T	rs10891490	11	112885527	T	C	0.4473	1.11e-08	0.810192	rs10891480	38	NCAM1	0	intronic	5.228	4	5	15	1	0	0
11:112869404:C:T	rs1940701	11	112869404	T	C	0.4344	1.18e-10	0.852895	rs10891480	38	NCAM1	0	intronic	5.209	NA	5	15	1	0	0
11:112942143:A:ATTTT	rs66821824	11	112942143	ATTTT	A	0.2465	3.91e-10	1	rs66821824	38	NCAM1	0	intronic	5.109	NA	5	15	1	0	0
11:112899214:C:T	rs1892983	11	112899214	T	C	0.4344	1.04e-10	0.852895	rs10891480	38	NCAM1	0	intronic	5.016	NA	5	15	1	0	0
11:112853012:A:G	rs1954826	11	112853012	A	G	0.4344	1.53e-10	0.852895	rs10891480	38	NCAM1	0	intronic	5.008	NA	7	15	1	0	0
11:112985477:A:T	rs11214501	11	112985477	T	A	0.4394	8.99e-07	0.691962	rs7950047	38	NCAM1	0	intronic	4.93	4	2	15	1	0	0
11:112830526:G:T	rs10891480	11	112830526	T	G	0.4026	4.22e-11	1	rs10891480	38	RP11-629G13.1	0	ncRNA_exonic	4.914	6	5	14	1	0	0
11:112893856:A:G	rs7926312	11	112893856	A	G	0.4354	1.07e-10	0.849319	rs10891480	38	NCAM1	0	intronic	4.901	6	5	15	1	0	0
11:112957783:A:C	rs56331084	11	112957783	C	A	0.2028	5.59e-08	0.777031	rs66821824	38	NCAM1	0	intronic	4.795	7	5	15	1	0	0
11:112856137:C:T	rs7950836	11	112856137	T	C	0.4344	1.45e-10	0.852895	rs10891480	38	NCAM1	0	intronic	4.786	5	5	15	1	0	0
11:112866456:C:T	rs4144892	11	112866456	C	T	0.4344	1.28e-10	0.852895	rs10891480	38	NCAM1	0	intronic	4.776	6	5	15	1	0	0
11:112852759:C:T	rs1940725	11	112852759	T	C	0.4344	1.53e-10	0.852895	rs10891480	38	NCAM1	0	intronic	4.766	NA	5	15	1	0	0
11:112921522:A:G	rs10891498	11	112921522	A	G	0.4652	7.59e-09	1	rs7950047	38	NCAM1	0	intronic	4.586	6	5	15	1	0	0
11:112846713:A:T	rs11214441	11	112846713	T	A	0.4344	1.53e-10	0.852895	rs10891480	38	NCAM1	0	intronic	4.558	6	5	15	1	0	0
11:112938014:C:T	rs11214474	11	112938014	C	T	0.2018	8.35e-08	0.753187	rs66821824	38	NCAM1	0	intronic	4.528	4	4	15	1	0	0
11:112842976:C:T	rs7126748	11	112842976	T	C	0.4334	1.29e-10	0.862459	rs10891480	38	NCAM1	0	intronic	4.437	7	5	15	1	0	0
11:112977813:A:T	rs920129	11	112977813	A	T	0.4831	4.85e-08	0.879678	rs7950047	38	NCAM1	0	intronic	4.392	7	5	15	1	0	0
11:112950782:C:T	rs1245114	11	112950782	C	T	0.4732	1.54e-07	0.92777	rs7950047	38	NCAM1	0	intronic	4.368	NA	5	15	1	0	0
11:112992701:A:C	rs1369816	11	112992701	A	C	0.2087	5.8e-09	0.684843	rs66821824	38	NCAM1	0	intronic	4.346	NA	5	15	1	0	0
11:112857202:A:G	rs1940720	11	112857202	A	G	0.4344	1.68e-10	0.852895	rs10891480	38	NCAM1	0	intronic	4.212	NA	5	15	1	0	0
11:112905776:C:T	rs4480572	11	112905776	C	T	0.4354	1.21e-10	0.850163	rs10891480	38	NCAM1	0	intronic	4.146	6	5	15	1	0	0
11:112968651:A:C	rs1816537	11	112968651	A	C	0.4861	4.87e-08	0.883841	rs7950047	38	NCAM1	0	intronic	4.14	NA	5	15	1	0	0
11:113031758:C:T	rs2846916	11	113031758	T	C	0.2406	2.76e-06	0.612431	rs66821824	38	NCAM1	0	intronic	4.081	7	5	15	1	0	0
11:112906218:C:G	rs1940712	11	112906218	G	C	0.4354	1.22e-10	0.850163	rs10891480	38	NCAM1	0	intronic	4.032	7	5	15	1	0	0
11:112948688:C:T	rs3943739	11	112948688	C	T	0.4861	5.19e-06	0.883494	rs7950047	38	NCAM1	0	intronic	3.982	NA	5	15	1	0	0
11:112872305:A:G	rs723599	11	112872305	A	G	0.4344	9.67e-11	0.852895	rs10891480	38	NCAM1	0	intronic	3.969	NA	5	15	1	0	0
11:112926259:C:T	rs2509377	11	112926259	T	C	0.4622	2.54e-08	0.989021	rs7950047	38	NCAM1	0	intronic	3.878	NA	4	15	1	0	0
11:112928164:G:T	rs1369817	11	112928164	G	T	0.4632	1.8e-08	0.992647	rs7950047	38	NCAM1	0	intronic	3.859	NA	4	15	1	0	0
11:104548675:C:T	rs567903333	11	104548675	T	C	0.000994	NA	1	rs577058373	37	RP11-681H10.1	4435	intergenic	3.825	NA	5	15	0	0	0
11:112984489:T:TA	rs71060287	11	112984489	TA	T	0.4423	6.68e-07	0.688676	rs7950047	38	NCAM1	0	intronic	3.771	NA	5	15	1	0	0
11:112878254:A:C	rs7118907	11	112878254	C	A	0.4344	1.17e-10	0.852895	rs10891480	38	NCAM1	0	intronic	3.744	7	5	15	1	0	0
11:112985432:C:T	rs11214500	11	112985432	C	T	0.4404	9.01e-07	0.688132	rs7950047	38	NCAM1	0	intronic	3.732	4	2	15	1	0	0
11:112983595:C:T	rs4471463	11	112983595	C	T	0.4414	6.75e-07	0.697884	rs7950047	38	NCAM1	0	intronic	3.704	6	5	15	1	0	0
11:112881906:C:T	rs7942857	11	112881906	T	C	0.4334	8.12e-11	0.85567	rs10891480	38	NCAM1	0	intronic	3.646	6	5	15	1	0	0
11:113028227:C:T	rs1940705	11	113028227	T	C	0.2396	3.46e-06	0.615104	rs66821824	38	NCAM1	0	intronic	3.61	7	5	15	1	0	0
11:112943961:A:T	rs4306316	11	112943961	A	T	0.2097	1.32e-07	0.748674	rs66821824	38	NCAM1	0	intronic	3.595	7	5	15	1	0	0
11:112895028:C:G	rs1940734	11	112895028	G	C	0.4344	1.07e-10	0.852895	rs10891480	38	NCAM1	0	intronic	3.576	7	5	15	1	0	0
11:112843138:A:G	rs7110863	11	112843138	A	G	0.4334	1.29e-10	0.863227	rs10891480	38	NCAM1	0	intronic	3.556	7	5	15	1	0	0
11:112861434:C:T	rs4466874	11	112861434	T	C	0.4344	1.39e-10	0.852895	rs10891480	38	NCAM1	0	intronic	3.543	7	5	15	1	0	0
11:112838338:A:G	rs2155281	11	112838338	G	A	0.4324	9.64e-11	0.866076	rs10891480	38	NCAM1	0	intronic	3.511	NA	5	14	1	0	0
11:112989469:G:GA	rs35407203	11	112989469	G	GA	0.4404	6.72e-07	0.689057	rs7950047	38	NCAM1	0	intronic	3.509	NA	5	15	1	0	0
11:112851961:C:G	rs2298527	11	112851961	G	C	0.4473	1.26e-08	0.810192	rs10891480	38	NCAM1	0	intronic	3.507	6	5	15	1	0	0
11:112948508:A:C	rs1965775	11	112948508	A	C	0.2087	1.75e-07	0.75351	rs66821824	38	NCAM1	0	intronic	3.475	NA	5	15	1	0	0
11:112902671:A:T	rs1320670	11	112902671	A	T	0.4354	1.07e-10	0.850163	rs10891480	38	NCAM1	0	intronic	3.417	6	5	15	1	0	0
11:112965156:C:T	rs2885208	11	112965156	T	C	0.2048	1.33e-08	0.735933	rs66821824	38	NCAM1	0	intronic	3.373	7	5	15	1	0	0
11:112862587:C:T	rs7115165	11	112862587	T	C	0.4344	1.45e-10	0.852895	rs10891480	38	NCAM1	0	intronic	3.323	6	5	15	1	0	0
11:112905129:A:G	rs7128648	11	112905129	G	A	0.4354	1.2e-10	0.850163	rs10891480	38	NCAM1	0	intronic	3.295	7	5	15	1	0	0
11:112920921:C:T	rs10891496	11	112920921	C	T	0.4702	2.09e-08	0.981727	rs7950047	38	NCAM1	0	intronic	3.259	6	5	15	1	0	0
11:112882179:G:T	rs7943198	11	112882179	T	G	0.4334	9.04e-11	0.85567	rs10891480	38	NCAM1	0	intronic	3.193	7	5	15	1	0	0
11:112837740:A:T	rs10750016	11	112837740	T	A	0.4324	1.01e-10	0.866076	rs10891480	38	NCAM1	0	intronic	3.173	5	2	14	1	0	0
11:112860893:A:T	rs7121047	11	112860893	A	T	0.4344	1.52e-10	0.852895	rs10891480	38	NCAM1	0	intronic	3.16	5	5	15	1	0	0
11:112992450:A:G	rs2005086	11	112992450	A	G	0.2087	3.67e-09	0.684843	rs66821824	38	NCAM1	0	intronic	3.113	NA	5	15	1	0	0
11:112865906:C:T	rs4439551	11	112865906	T	C	0.4344	1.03e-10	0.852895	rs10891480	38	NCAM1	0	intronic	3.108	7	5	15	1	0	0
11:62197176:C:T	rs2015576	11	62197176	T	C	0.3857	1.76e-07	0.767886	rs11231085	35	CTD-2531D15.4	2979	intergenic	3.099	NA	5	5	1	0	0
11:112987381:C:T	rs2003898	11	112987381	T	C	0.4394	1.04e-06	0.691962	rs7950047	38	NCAM1	0	intronic	3.063	6	5	15	1	0	0
11:112988115:A:C	rs2011487	11	112988115	C	A	0.4881	8.57e-08	0.863553	rs7950047	38	NCAM1	0	intronic	2.979	NA	5	15	1	0	0
11:112851068:C:G	rs2155290	11	112851068	C	G	0.4314	1.04e-10	0.840396	rs10891480	38	NCAM1	0	intronic	2.833	5	5	15	1	0	0
11:112910077:A:C	rs7948327	11	112910077	C	A	0.4364	1.27e-10	0.847471	rs10891480	38	NCAM1	0	intronic	2.728	7	5	15	1	0	0
11:112915365:C:T	rs56360439	11	112915365	T	C	0.2515	4.43e-09	0.755029	rs66821824	38	NCAM1	0	intronic	2.717	7	4	15	1	0	0
11:112926312:C:G	rs2437694	11	112926312	G	C	0.4622	2.8e-08	0.989021	rs7950047	38	NCAM1	0	intronic	2.655	5	4	15	1	0	0
11:112882061:C:T	rs7928129	11	112882061	C	T	0.4344	8.99e-11	0.852895	rs10891480	38	NCAM1	0	intronic	2.598	7	5	15	1	0	0
11:112860579:C:T	rs7106434	11	112860579	T	C	0.4483	1.19e-08	0.807746	rs10891480	38	NCAM1	0	intronic	2.542	5	5	15	1	0	0
11:112906391:C:T	rs1940714	11	112906391	T	C	0.4354	1.19e-10	0.850163	rs10891480	38	NCAM1	0	intronic	2.503	7	5	15	1	0	0
11:112910783:A:G	rs2155292	11	112910783	A	G	0.4364	1.41e-10	0.847471	rs10891480	38	NCAM1	0	intronic	2.452	NA	5	15	1	0	0
11:112877409:A:T	rs9919558	11	112877409	T	A	0.4344	9.84e-11	0.852895	rs10891480	38	NCAM1	0	intronic	2.43	5	5	15	1	0	0
11:112859867:C:T	rs1940718	11	112859867	C	T	0.4344	1.68e-10	0.852895	rs10891480	38	NCAM1	0	intronic	2.397	NA	5	9	1	0	0
11:62195811:C:T	rs61893653	11	62195811	C	T	0.3837	1.15e-07	0.76768	rs11231085	35	CTD-2531D15.4	1614	intergenic	2.379	6	5	5	1	0	0
11:112899235:T:TAATGTTTCCTAGA	rs142861910	11	112899235	TAATGTTTCCTAGA	T	0.4344	7.98e-11	0.852895	rs10891480	38	NCAM1	0	intronic	2.356	NA	5	15	1	0	0
11:112911004:G:T	rs7938812	11	112911004	T	G	0.4364	1.33e-10	0.847471	rs10891480	38	NCAM1	0	intronic	2.331	7	5	15	1	0	0
11:112896313:G:T	11:112896313:G:T	11	112896313	G	T	0.4344	1.07e-10	0.852895	rs10891480	38	NCAM1	0	intronic	2.325	5	5	15	1	0	0
11:62200369:A:G	rs10897274	11	62200369	A	G	0.4264	3.99e-06	0.640932	rs11231085	35	AHNAK	646	downstream	2.323	1b	5	15	1	0	0
11:112993848:C:T	rs1273044	11	112993848	T	C	0.2565	4.58e-10	0.682952	rs66821824	38	NCAM1	0	intronic	2.266	NA	5	15	1	0	0
11:103183526:C:G	rs555902642	11	103183526	G	C	0.000994	0.00462536	1	rs577058373	37	DYNC2H1	0	intronic	2.245	NA	4	15	1	0	0
11:112917111:C:T	rs12574893	11	112917111	C	T	0.2038	8.91e-08	0.741637	rs66821824	38	NCAM1	0	intronic	2.215	6	4	15	1	0	0
11:112912518:A:C	rs3802850	11	112912518	A	C	0.4364	6.62e-11	0.847471	rs10891480	38	NCAM1	0	intronic	2.213	6	4	15	1	0	0
11:112978377:A:G	rs12788208	11	112978377	G	A	0.4881	7.57e-08	0.863553	rs7950047	38	NCAM1	0	intronic	2.202	5	5	15	1	0	0
11:112969258:G:T	rs10891504	11	112969258	G	T	0.4901	7.94e-08	0.864234	rs7950047	38	NCAM1	0	intronic	2.185	7	4	15	1	0	0
11:112904335:A:T	rs7113099	11	112904335	T	A	0.4354	1.2e-10	0.850163	rs10891480	38	NCAM1	0	intronic	2.17	6	5	15	1	0	0
11:112914680:C:G	rs12224032	11	112914680	C	G	0.2048	8.09e-08	0.7367	rs66821824	38	NCAM1	0	intronic	2.144	5	4	15	1	0	0
11:112944821:A:C	rs9943574	11	112944821	C	A	0.2048	5.27e-08	0.776399	rs66821824	38	NCAM1	0	intronic	2.131	7	5	15	1	0	0
11:112827048:C:G	rs2186710	11	112827048	C	G	0.4563	5.71e-09	0.76254	rs10891480	38	RP11-629G13.1	2953	intergenic	2.065	7	7	14	1	0	0
11:112921071:C:T	rs12576197	11	112921071	C	T	0.2495	7.75e-09	0.753486	rs66821824	38	NCAM1	0	intronic	2.059	6	5	15	1	0	0
11:112992501:G:T	rs2005085	11	112992501	G	T	0.4901	5.57e-08	0.857314	rs7950047	38	NCAM1	0	intronic	2.035	NA	5	15	1	0	0
11:113028441:A:C	rs1245125	11	113028441	A	C	0.2396	3.4e-06	0.615104	rs66821824	38	NCAM1	0	intronic	1.888	NA	5	15	1	0	0
11:112910881:A:AAAAT	rs113332425	11	112910881	A	AAAAT	0.4364	7.54e-11	0.847471	rs10891480	38	NCAM1	0	intronic	1.885	NA	5	15	1	0	0
11:112912048:A:G	rs7105462	11	112912048	G	A	0.4493	9.83e-09	0.805338	rs10891480	38	NCAM1	0	intronic	1.862	7	5	15	1	0	0
11:112889846:A:G	rs999851	11	112889846	A	G	0.4344	1.02e-10	0.852895	rs10891480	38	NCAM1	0	intronic	1.86	6	5	15	1	0	0
11:112921923:A:G	rs7946527	11	112921923	A	G	0.2028	1.03e-07	0.757994	rs66821824	38	NCAM1	0	intronic	1.854	7	5	15	1	0	0
11:112909745:C:T	rs10891492	11	112909745	C	T	0.4364	1.27e-10	0.847471	rs10891480	38	NCAM1	0	intronic	1.779	7	5	15	1	0	0
11:103704240:C:T	rs577058373	11	103704240	C	T	0.000994	9.12e-09	1	rs577058373	37	RP11-563P16.1	0	ncRNA_intronic	1.751	NA	8	15	0	0	0
11:112896214:C:G	rs10750021	11	112896214	C	G	0.4344	1.07e-10	0.852895	rs10891480	38	NCAM1	0	intronic	1.734	5	5	15	1	0	0
11:112989863:T:TAGAC	rs5794845	11	112989863	T	TAGAC	0.4394	7.5e-07	0.691962	rs7950047	38	NCAM1	0	intronic	1.666	NA	5	15	1	0	0
11:112880752:G:GA	rs5794836	11	112880752	GA	G	0.4354	1.78e-10	0.809416	rs10891480	38	NCAM1	0	intronic	1.64	NA	5	15	1	0	0
11:67054150:C:T	rs569893983	11	67054150	T	C	0.000994	2.63e-09	1	rs569893983	36	ADRBK1	122	downstream	1.595	NA	2	5	1	0	0
11:112904479:C:T	rs7127528	11	112904479	C	T	0.4354	1.09e-10	0.850163	rs10891480	38	NCAM1	0	intronic	1.591	6	5	15	1	0	0
11:62191472:C:T	rs11231086	11	62191472	C	T	0.3777	1.41e-06	0.725699	rs11231085	35	CTD-2531D15.4	0	ncRNA_intronic	1.581	5	5	15	1	0	0
11:112909396:C:T	rs7947502	11	112909396	C	T	0.4493	1.23e-08	0.805338	rs10891480	38	NCAM1	0	intronic	1.529	7	5	15	1	0	0
11:112989298:C:T	rs1061	11	112989298	T	C	0.4394	9.61e-07	0.691962	rs7950047	38	NCAM1	0	intronic	1.516	5	5	15	1	0	0
11:112924114:A:G	rs10891499	11	112924114	G	A	0.4622	1.61e-08	0.988986	rs7950047	38	NCAM1	0	intronic	1.507	6	5	15	1	0	0
11:112944050:C:G	rs11214475	11	112944050	C	G	0.2028	6.66e-08	0.777031	rs66821824	38	NCAM1	0	intronic	1.492	6	5	15	1	0	0
11:112934495:C:T	rs10502165	11	112934495	T	C	0.2028	8.35e-08	0.757994	rs66821824	38	NCAM1	0	intronic	1.492	7	4	15	1	0	0
11:62200069:C:T	rs10897273	11	62200069	C	T	0.4274	3.18e-06	0.637903	rs11231085	35	AHNAK	946	downstream	1.42	7	5	15	1	0	0
11:112960722:C:T	rs1865732	11	112960722	T	C	0.4811	2.75e-06	0.899966	rs7950047	38	NCAM1	0	intronic	1.412	NA	5	15	1	0	0
11:112854142:A:AT	rs11396766	11	112854142	A	AT	0.4433	3.18e-10	0.812882	rs10891480	38	NCAM1	0	intronic	1.384	NA	5	15	1	0	0
11:112906804:A:G	rs7935745	11	112906804	A	G	0.4354	1.21e-10	0.850163	rs10891480	38	NCAM1	0	intronic	1.382	7	2	15	1	0	0
11:112892570:A:G	rs9919620	11	112892570	G	A	0.4344	1.07e-10	0.852895	rs10891480	38	NCAM1	0	intronic	1.376	5	5	15	1	0	0
11:112964648:A:G	rs12789616	11	112964648	G	A	0.4433	4.88e-06	0.704755	rs7950047	38	NCAM1	0	intronic	1.365	5	5	15	1	0	0
11:112883761:A:C	rs7113596	11	112883761	C	A	0.4344	9.9e-11	0.852895	rs10891480	38	NCAM1	0	intronic	1.36	6	5	15	1	0	0
11:112899633:C:T	rs1892981	11	112899633	C	T	0.4344	1.08e-10	0.852895	rs10891480	38	NCAM1	0	intronic	1.325	NA	5	15	1	0	0
11:112912811:C:T	rs2155646	11	112912811	T	C	0.4364	6.78e-11	0.847471	rs10891480	38	NCAM1	0	intronic	1.314	NA	4	15	1	0	0
11:112855671:A:AT	rs58291228	11	112855671	AT	A	0.4344	1.55e-10	0.852076	rs10891480	38	NCAM1	0	intronic	1.313	NA	5	15	1	0	0
11:62200661:C:G	rs7944436	11	62200661	G	C	0.4274	4.99e-06	0.643345	rs11231085	35	AHNAK	354	downstream	1.202	4	2	15	1	0	0
11:112938676:A:T	rs2511762	11	112938676	A	T	0.4712	7.86e-08	0.956305	rs7950047	38	NCAM1	0	intronic	1.2	7	5	15	1	0	0
11:112867061:A:G	rs1940702	11	112867061	A	G	0.4354	1.1e-10	0.849319	rs10891480	38	NCAM1	0	intronic	1.148	NA	5	15	1	0	0
11:112981760:C:T	rs12361946	11	112981760	C	T	0.4831	5.04e-08	0.879678	rs7950047	38	NCAM1	0	intronic	1.141	7	5	15	1	0	0
11:112924690:A:G	rs4144893	11	112924690	G	A	0.2028	1.07e-07	0.757994	rs66821824	38	NCAM1	0	intronic	1.115	7	5	15	1	0	0
11:112861443:A:G	rs4479020	11	112861443	G	A	0.4344	1.46e-10	0.852895	rs10891480	38	NCAM1	0	intronic	1.103	7	5	15	1	0	0
11:112879456:C:G	rs4589334	11	112879456	G	C	0.4344	9.84e-11	0.852895	rs10891480	38	NCAM1	0	intronic	1.029	6	5	15	1	0	0
11:112869054:A:G	rs10891487	11	112869054	G	A	0.4364	1.1e-10	0.847471	rs10891480	38	NCAM1	0	intronic	0.993	5	5	15	1	0	0
11:112852464:C:T	rs2298526	11	112852464	T	C	0.4344	1.63e-10	0.852895	rs10891480	38	NCAM1	0	intronic	0.91	NA	5	15	1	0	0
11:112951709:G:T	rs12794745	11	112951709	G	T	0.4881	3.98e-06	0.891181	rs7950047	38	NCAM1	0	intronic	0.905	6	4	15	1	0	0
11:112905039:C:T	rs7128314	11	112905039	C	T	0.4354	1.2e-10	0.850163	rs10891480	38	NCAM1	0	intronic	0.888	7	5	15	1	0	0
11:112992847:A:G	rs2853194	11	112992847	A	G	0.2097	5.92e-09	0.679494	rs66821824	38	NCAM1	0	intronic	0.869	4	5	15	1	0	0
11:112830663:C:T	rs10789929	11	112830663	C	T	0.4324	9.78e-11	0.881354	rs10891480	38	RP11-629G13.1	0	ncRNA_exonic	0.867	7	5	14	1	0	0
11:112862230:G:GA	rs111709606	11	112862230	G	GA	0.3688	5.38e-11	0.692186	rs10891480	38	NCAM1	0	intronic	0.865	NA	5	15	1	0	0
11:112931624:C:T	rs1836799	11	112931624	C	T	0.2525	1.03e-08	0.75064	rs66821824	38	NCAM1	0	intronic	0.85	6	5	15	1	0	0
11:112850770:C:G	rs2155284	11	112850770	G	C	0.4344	1.53e-10	0.852895	rs10891480	38	NCAM1	0	intronic	0.844	7	5	15	1	0	0
11:112951984:C:CG	rs34420940	11	112951984	CG	C	0.4761	6.64e-08	0.931904	rs7950047	38	NCAM1	0	intronic	0.838	NA	4	15	1	0	0
11:112860288:A:G	rs1940716	11	112860288	A	G	0.4344	1.45e-10	0.852895	rs10891480	38	NCAM1	0	intronic	0.834	NA	5	15	1	0	0
11:112950192:A:T	rs1261874	11	112950192	A	T	0.4682	8.98e-08	0.945334	rs7950047	38	NCAM1	0	intronic	0.824	6	5	15	1	0	0
11:112922293:C:G	rs7947116	11	112922293	C	G	0.4652	7.8e-09	1	rs7950047	38	NCAM1	0	intronic	0.81	6	5	15	1	0	0
11:112874603:A:T	rs7127712	11	112874603	A	T	0.4344	9.81e-11	0.852895	rs10891480	38	NCAM1	0	intronic	0.809	7	1	15	1	0	0
11:112850643:A:T	rs2186707	11	112850643	T	A	0.4344	1.53e-10	0.852895	rs10891480	38	NCAM1	0	intronic	0.775	6	5	15	1	0	0
11:112906285:C:T	rs1940713	11	112906285	T	C	0.4354	1.21e-10	0.850163	rs10891480	38	NCAM1	0	intronic	0.753	6	5	15	1	0	0
11:112973497:A:G	rs10891505	11	112973497	A	G	0.4871	1.21e-07	0.852636	rs7950047	38	NCAM1	0	intronic	0.74	6	5	15	1	0	0
11:112938783:A:C	rs1264453	11	112938783	C	A	0.4712	8.4e-08	0.956305	rs7950047	38	NCAM1	0	intronic	0.717	NA	5	15	1	0	0
11:112979503:G:GT	rs200125250	11	112979503	G	GT	0.2147	1.13e-09	0.662652	rs66821824	38	NCAM1	0	intronic	0.711	NA	5	15	1	0	0
11:112945892:A:G	rs745631	11	112945892	A	G	0.2575	2.74e-08	0.755809	rs66821824	38	NCAM1	0	intronic	0.678	7	5	15	1	0	0
11:112852946:A:G	rs1940724	11	112852946	A	G	0.4344	1.53e-10	0.852895	rs10891480	38	NCAM1	0	intronic	0.651	NA	5	15	1	0	0
11:112877304:A:G	rs9919670	11	112877304	G	A	0.4354	1.35e-10	0.849319	rs10891480	38	NCAM1	0	intronic	0.629	7	5	15	1	0	0
11:112983534:C:T	rs4492854	11	112983534	C	T	0.4423	5.73e-07	0.694981	rs7950047	38	NCAM1	0	intronic	0.62	6	5	15	1	0	0
11:112826867:C:T	11:112826867:C:T	11	112826867	T	C	0.4592	3.14e-08	0.753933	rs10891480	38	RP11-629G13.1	3134	intergenic	0.602	NA	7	14	1	0	0
11:112917378:C:T	rs12277922	11	112917378	C	T	0.2495	5.86e-10	0.752109	rs66821824	38	NCAM1	0	intronic	0.582	6	4	15	1	0	0
11:112953771:G:GT	rs11373764	11	112953771	G	GT	0.4722	5.5e-08	0.850418	rs7950047	38	NCAM1	0	intronic	0.581	NA	5	15	1	0	0
11:62197427:A:C	rs2077224	11	62197427	C	A	0.3847	6.1e-08	0.764012	rs11231085	35	CTD-2531D15.4	3230	intergenic	0.543	6	5	5	1	0	0
11:112932573:A:G	rs1245094	11	112932573	A	G	0.4662	6.13e-08	0.974264	rs7950047	38	NCAM1	0	intronic	0.526	NA	4	15	1	0	0
11:112992369:A:G	rs1079021	11	112992369	G	A	0.2694	1.25e-07	0.6336	rs66821824	38	NCAM1	0	intronic	0.506	NA	5	15	1	0	0
11:113034787:C:T	rs12272966	11	113034787	C	T	0.2406	4.22e-06	0.612431	rs66821824	38	NCAM1	0	intronic	0.505	5	5	15	1	0	0
11:112994681:A:G	rs1261877	11	112994681	A	G	0.2107	7.18e-09	0.675314	rs66821824	38	NCAM1	0	intronic	0.481	NA	2	15	1	0	0
11:112947206:C:T	rs12222753	11	112947206	C	T	0.2038	6.05e-08	0.781738	rs66821824	38	NCAM1	0	intronic	0.481	6	5	15	1	0	0
11:112975934:C:T	rs11214489	11	112975934	C	T	0.2038	1.69e-09	0.711404	rs66821824	38	NCAM1	0	intronic	0.466	6	2	15	1	0	0
11:112887410:C:G	rs10732853	11	112887410	C	G	0.4354	1.02e-10	0.849319	rs10891480	38	NCAM1	0	intronic	0.456	7	5	15	1	0	0
11:112923466:A:T	rs7102704	11	112923466	A	T	0.4642	7.98e-09	0.996311	rs7950047	38	NCAM1	0	intronic	0.425	7	5	15	1	0	0
11:112900785:T:TA	rs35017949	11	112900785	TA	T	0.4354	1.08e-10	0.849319	rs10891480	38	NCAM1	0	intronic	0.421	NA	5	15	1	0	0
11:112939531:C:G	rs12361204	11	112939531	G	C	0.4831	1.43e-06	0.914713	rs7950047	38	NCAM1	0	intronic	0.421	7	5	15	1	0	0
11:112927957:C:G	rs2574829	11	112927957	G	C	0.4682	3.78e-08	0.981652	rs7950047	38	NCAM1	0	intronic	0.415	5	4	15	1	0	0
11:112938089:C:G	rs1245101	11	112938089	G	C	0.4712	1.16e-07	0.956305	rs7950047	38	NCAM1	0	intronic	0.404	4	4	15	1	0	0
11:112830782:G:T	rs11214436	11	112830782	G	T	0.4026	4.23e-11	1	rs10891480	38	RP11-629G13.1	0	ncRNA_exonic	0.357	7	5	14	1	0	0
11:112874645:A:C	rs7127930	11	112874645	C	A	0.4344	9.81e-11	0.852895	rs10891480	38	NCAM1	0	intronic	0.339	5	1	15	1	0	0
11:112922447:A:G	rs7950047	11	112922447	A	G	0.4652	7.26e-09	1	rs7950047	38	NCAM1	0	intronic	0.338	6	5	15	1	0	0
11:112986754:C:T	rs11214503	11	112986754	C	T	0.4861	6.76e-08	0.856008	rs7950047	38	NCAM1	0	intronic	0.335	5	5	15	1	0	0
11:112964139:C:T	rs10891503	11	112964139	T	C	0.2107	3.28e-08	0.713226	rs66821824	38	NCAM1	0	intronic	0.312	7	2	15	1	0	0
11:112918941:C:T	rs10891495	11	112918941	T	C	0.2048	9.39e-08	0.746527	rs66821824	38	NCAM1	0	intronic	0.306	7	4	15	1	0	0
11:112986192:A:G	rs1369818	11	112986192	A	G	0.4394	8.88e-07	0.691962	rs7950047	38	NCAM1	0	intronic	0.305	NA	5	15	1	0	0
11:112916567:G:T	rs61543133	11	112916567	T	G	0.4891	7.72e-09	0.909403	rs7950047	38	NCAM1	0	intronic	0.304	5	4	15	1	0	0
11:112971545:C:T	rs11214488	11	112971545	C	T	0.2058	1.82e-09	0.710796	rs66821824	38	NCAM1	0	intronic	0.273	6	5	15	1	0	0
11:112931625:A:G	rs1836798	11	112931625	A	G	0.2525	1.9e-08	0.75064	rs66821824	38	NCAM1	0	intronic	0.269	6	5	15	1	0	0
11:112922506:A:G	rs7950359	11	112922506	G	A	0.4692	1.33e-08	0.985355	rs7950047	38	NCAM1	0	intronic	0.262	6	5	15	1	0	0
11:112875768:C:G	rs10750019	11	112875768	G	C	0.4344	9.83e-11	0.852895	rs10891480	38	NCAM1	0	intronic	0.26	7	5	15	1	0	0
11:104069158:A:G	rs527453978	11	104069158	A	G	0.000994	NA	1	rs577058373	37	PDGFD	34050	intergenic	0.26	NA	14	15	0	0	0
11:112922132:G:T	rs7933591	11	112922132	T	G	0.4692	1.35e-08	0.985355	rs7950047	38	NCAM1	0	intronic	0.218	NA	5	15	1	0	0
11:112877408:C:T	rs9919557	11	112877408	T	C	0.4344	1.13e-10	0.852895	rs10891480	38	NCAM1	0	intronic	0.215	5	5	15	1	0	0
11:102818345:C:G	rs550932173	11	102818345	G	C	0.000994	NA	1	rs577058373	37	MMP13	0	intronic	0.214	NA	5	15	1	0	0
11:112986191:C:T	rs1369819	11	112986191	C	T	0.4394	1.03e-06	0.691962	rs7950047	38	NCAM1	0	intronic	0.194	NA	5	15	1	0	0
11:62195344:C:T	rs17145874	11	62195344	T	C	0.3857	2.64e-07	0.767886	rs11231085	35	CTD-2531D15.4	1147	intergenic	0.172	2a	2	7	1	0	0
11:112923802:A:C	rs12577005	11	112923802	C	A	0.4622	1.55e-08	0.988986	rs7950047	38	NCAM1	0	intronic	0.151	7	5	15	1	0	0
11:112912724:C:T	rs2186874	11	112912724	T	C	0.4364	6.57e-11	0.847471	rs10891480	38	NCAM1	0	intronic	0.144	NA	4	15	1	0	0
11:62198701:C:G	rs11231087	11	62198701	G	C	0.4165	1.16e-05	0.676032	rs11231085	35	AHNAK	2314	intergenic	0.11	1f	2	7	1	0	0
11:112952272:C:CT	rs5794840	11	112952272	C	CT	0.2555	7.94e-09	0.75409	rs66821824	38	NCAM1	0	intronic	0.102	NA	4	15	1	0	0
11:112876886:A:G	rs1940697	11	112876886	G	A	0.4344	9.83e-11	0.852895	rs10891480	38	NCAM1	0	intronic	0.097	5	5	15	1	0	0
11:112960099:G:GT	rs5794844	11	112960099	GT	G	0.4751	7.72e-08	0.927812	rs7950047	38	NCAM1	0	intronic	0.089	NA	5	15	1	0	0
11:112989441:A:G	rs10750024	11	112989441	G	A	0.4384	9.64e-07	0.688564	rs7950047	38	NCAM1	0	intronic	0.089	7	5	15	1	0	0
11:112945033:C:T	rs11214476	11	112945033	T	C	0.2078	1.37e-07	0.748559	rs66821824	38	NCAM1	0	intronic	0.067	7	5	15	1	0	0
11:113030627:A:C	rs1245121	11	113030627	C	A	0.2396	3.68e-06	0.615104	rs66821824	38	NCAM1	0	intronic	0.065	NA	5	15	1	0	0
11:112852032:G:T	rs2212449	11	112852032	G	T	0.4344	1.53e-10	0.852895	rs10891480	38	NCAM1	0	intronic	0.062	6	5	15	1	0	0
11:62195751:C:T	rs61893652	11	62195751	C	T	0.3847	1.76e-07	0.764012	rs11231085	35	CTD-2531D15.4	1554	intergenic	0.053	5	5	7	1	0	0
11:112827715:A:G	rs4937872	11	112827715	A	G	0.4543	6.22e-09	0.767997	rs10891480	38	RP11-629G13.1	2286	intergenic	0.044	6	5	14	1	0	0
11:112988236:A:G	rs2011505	11	112988236	G	A	0.4881	8.38e-08	0.863553	rs7950047	38	NCAM1	0	intronic	0.044	7	5	15	1	0	0
11:112921810:C:T	rs59598942	11	112921810	T	C	0.2028	9.75e-08	0.757994	rs66821824	38	NCAM1	0	intronic	0.044	7	5	15	1	0	0
11:112918985:A:G	rs12575544	11	112918985	G	A	0.2505	6.58e-09	0.758061	rs66821824	38	NCAM1	0	intronic	0.042	7	4	15	1	0	0
11:112938006:C:T	rs1245102	11	112938006	C	T	0.4712	1.27e-07	0.956305	rs7950047	38	NCAM1	0	intronic	0.04	NA	4	15	1	0	0
11:112854935:A:G	rs6589353	11	112854935	G	A	0.4344	1.67e-10	0.852895	rs10891480	38	NCAM1	0	intronic	0.031	7	5	15	1	0	0
12:52291354:C:T	rs4761835	12	52291354	T	C	0.4722	1.19e-06	0.90096	rs61542775	42	RP11-1100L3.4	2994	intergenic	6.389	4	5	15	1	0	0
12:52318860:A:G	rs10431538	12	52318860	G	A	0.08946	7.18e-09	0.831499	rs77709482	42	ACVRL1	1714	intergenic	21.6	2a	5	15	1	0	0
12:52300074:T:TG	rs146774318	12	52300074	TG	T	0.07058	4.4e-09	0.720924	rs77709482	42	ACVRL1	617	upstream	14.67	NA	1	7	1	0	0
12:52322726:A:C	rs11169958	12	52322726	A	C	0.08847	8.48e-09	0.838911	rs77709482	42	ACVRL1	5580	intergenic	11.83	7	5	15	1	0	0
12:52308021:C:T	rs77709482	12	52308021	T	C	0.08151	2.58e-10	1	rs77709482	42	ACVRL1	0	intronic	11.61	5	3	15	1	0	0
12:32286433:A:G	rs533643609	12	32286433	A	G	0.000994	NA	1	rs560539755	41	BICD1	0	intronic	14.31	NA	5	15	1	0	0
12:33086535:G:T	rs557592241	12	33086535	G	T	0.000994	3.39e-05	1	rs560539755	41	PKP2	36760	intergenic	11.91	NA	14	15	0	0	0
12:89573862:A:T	rs557775705	12	89573862	T	A	0.000994	0.00066288	1	rs538097842	44	RP11-13A1.3	0	ncRNA_intronic	12.35	NA	2	15	0	0	0
12:16919390:C:T	rs560380642	12	16919390	C	T	0.000994	1.37e-08	1	rs560380642	39	RP11-239A17.1	20305	intergenic	19.45	NA	9	15	0	0	0
12:20506062:A:C	rs550360936	12	20506062	A	C	0.000994	4.29e-08	1	rs550360936	40	RP11-284H19.1	8603	intergenic	9.469	NA	5	15	0	0	0
12:52313844:C:T	rs74094825	12	52313844	C	T	0.08748	1.89e-09	0.926629	rs77709482	42	ACVRL1	0	intronic	8.405	7	4	15	1	0	0
12:52285478:A:G	rs77608892	12	52285478	A	G	0.06461	5.33e-09	0.747452	rs77709482	42	ANKRD33	29	downstream	8.175	7	5	15	1	0	0
12:52322046:C:T	rs12230575	12	52322046	T	C	0.08847	9.09e-09	0.838911	rs77709482	42	ACVRL1	4900	intergenic	7.16	7	5	15	1	0	0
12:32743526:C:T	rs572572911	12	32743526	C	T	0.000994	NA	1	rs560539755	41	FGD4	0	intronic	7.082	NA	4	5	1	0	0
12:52312288:A:T	rs11169954	12	52312288	T	A	0.08151	3.3e-10	1	rs77709482	42	ACVRL1	0	intronic	6.767	2b	4	15	1	0	0
12:32768063:C:T	rs553605809	12	32768063	T	C	0.000994	NA	1	rs560539755	41	FGD4	0	intronic	6.721	NA	4	5	1	0	0
12:88789718:C:T	rs575763050	12	88789718	T	C	0.000994	0.0136854	1	rs538097842	44	Y_RNA	34500	intergenic	6.526	NA	5	15	0	0	0
12:52302869:C:T	rs76782411	12	52302869	T	C	0.06859	3.75e-09	0.772303	rs77709482	42	ACVRL1	0	intronic	6.257	4	1	14	1	0	0
12:33243670:A:T	rs565161575	12	33243670	T	A	0.000994	2.21e-06	1	rs560539755	41	AC026357.1	48914	intergenic	6.139	NA	9	15	0	0	0
12:20982511:A:G	rs142012908	12	20982511	A	G	0.000994	0.00795237	1	rs550360936	40	SLCO1B3:LST3:SLCO1B7	00:00:00	intronic	5.908	5	7	15	1	0	0
12:52318624:C:T	rs78197611	12	52318624	C	T	0.0835	4.29e-10	0.894018	rs77709482	42	ACVRL1	1478	intergenic	5.799	5	5	15	1	0	0
12:17645079:C:G	rs565099319	12	17645079	C	G	0.000994	NA	1	rs560380642	39	RP11-871F6.3	17207	intergenic	5.762	NA	5	15	0	0	0
12:33637513:A:T	rs572430605	12	33637513	T	A	0.000994	3.24e-05	1	rs560539755	41	RP11-56H16.1	29125	intergenic	5.461	NA	5	15	0	0	0
12:32944712:C:T	rs144983891	12	32944712	C	T	0.000994	0.0152482	1	rs560539755	41	PKP2	0	UTR3	5.042	7	4	15	1	0	0
12:62050594:A:G	rs181025870	12	62050594	A	G	0.000994	0.0163981	1	rs572749994	43	FAM19A2	51445	intergenic	4.937	6	5	15	0	0	0
12:52297325:C:G	rs4761837	12	52297325	C	G	0.06759	3.83e-09	0.759435	rs77709482	42	RP11-1100L3.4	2204	intergenic	4.873	6	5	15	1	0	0
12:52297324:C:T	rs4761836	12	52297324	T	C	0.06759	3.84e-09	0.759435	rs77709482	42	RP11-1100L3.4	2203	intergenic	4.279	6	5	15	1	0	0
12:52315590:C:T	rs75074181	12	52315590	C	T	0.08648	2.53e-09	0.913075	rs77709482	42	ACVRL1	0	UTR3	4.031	7	5	5	1	0	0
12:33305047:A:T	rs186672272	12	33305047	A	T	0.000994	0.00088913	1	rs560539755	41	AC026357.1	110291	intergenic	3.84	7	8	15	0	0	0
12:17865717:A:G	rs540752946	12	17865717	A	G	0.000994	2.2e-06	1	rs560380642	39	Y_RNA	1736	intergenic	3.731	NA	9	15	0	0	0
12:52293500:A:G	rs3847859	12	52293500	G	A	0.3688	0.0154006	0.691392	rs61542775	42	RP11-1100L3.4	848	upstream	3.633	6	5	15	1	0	0
12:33629596:C:T	rs187709312	12	33629596	C	T	0.000994	8.82e-06	1	rs560539755	41	RP11-56H16.1	21208	intergenic	3.496	7	7	15	0	0	0
12:52333015:C:T	rs75854634	12	52333015	T	C	0.08549	1.14e-07	0.799106	rs77709482	42	ACVR1B	12435	intergenic	3.441	7	5	15	0	0	0
12:32758947:A:G	rs181469509	12	32758947	A	G	0.000994	1.6e-09	1	rs560539755	41	FGD4	0	intronic	3.419	7	4	5	1	0	0
12:52306221:C:T	rs2277382	12	52306221	C	T	0.08052	2.65e-10	0.986264	rs77709482	42	ACVRL1	0	exonic	3.248	2b	1	7	1	0	0
12:89552842:A:G	12:89552842:A:G	12	89552842	G	A	0.000994	NA	1	rs538097842	44	RP11-13A1.3	0	ncRNA_intronic	3.22	NA	5	15	0	0	0
12:61422726:A:G	rs147607770	12	61422726	G	A	0.000994	0.033021	1	rs572749994	43	RP11-471N19.1	202213	intergenic	3.182	5	9	15	0	0	0
12:52302443:G:T	rs7956340	12	52302443	T	G	0.07256	4.66e-09	0.72159	rs77709482	42	ACVRL1	0	intronic	3.131	5	1	13	1	0	0
12:52285443:A:C	rs74492597	12	52285443	A	C	0.06362	5.3e-09	0.761441	rs77709482	42	ANKRD33	0	downstream	3.002	7	5	15	1	0	0
12:61405646:C:T	rs143346024	12	61405646	C	T	0.000994	0.00030552	1	rs572749994	43	RP11-471N19.1	219293	intergenic	2.884	6	7	15	0	0	0
12:32950003:A:G	rs11834286	12	32950003	A	G	0.000994	0.0385825	1	rs560539755	41	PKP2	0	intronic	2.855	7	4	15	1	0	0
12:52296615:C:T	rs11169950	12	52296615	T	C	0.06759	2.19e-09	0.759435	rs77709482	42	RP11-1100L3.4	1494	intergenic	2.659	7	5	15	1	0	0
12:52322317:C:T	rs11169957	12	52322317	T	C	0.0994	1.38e-07	0.742149	rs77709482	42	ACVRL1	5171	intergenic	2.629	6	5	15	1	0	0
12:89022315:C:T	rs185684756	12	89022315	C	T	0.000994	0.00118368	1	rs538097842	44	RNU1-117P	46741	intergenic	2.529	6	5	15	0	0	0
12:32809697:A:G	rs549816421	12	32809697	G	A	0.000994	3.21e-10	1	rs560539755	41	FGD4	10712	intergenic	2.525	NA	5	15	0	0	0
12:32418872:A:G	rs555593678	12	32418872	G	A	0.000994	4.8e-08	1	rs560539755	41	BICD1	0	intronic	2.401	NA	2	15	1	0	0
12:61443455:A:T	rs149528746	12	61443455	T	A	0.000994	0.0328444	1	rs572749994	43	RP11-471N19.1	181484	intergenic	2.286	6	9	15	0	0	0
12:32660981:C:T	rs560539755	12	32660981	T	C	0.000994	1.04e-10	1	rs560539755	41	FGD4	0	intronic	2.26	NA	2	15	1	0	0
12:52301818:A:C	rs3782479	12	52301818	C	A	0.06759	2.72e-09	0.785888	rs77709482	42	ACVRL1	0	intronic	2.24	4	1	13	1	0	0
12:61248778:A:G	rs550474639	12	61248778	G	A	0.000994	0.00168659	1	rs572749994	43	RP11-471N19.1	376161	intergenic	2.16	NA	7	15	0	0	0
12:33408103:G:T	rs543071638	12	33408103	G	T	0.000994	3.24e-05	1	rs560539755	41	SNORD112	107414	intergenic	2.103	NA	5	15	0	0	0
12:61566232:C:T	rs558753250	12	61566232	T	C	0.000994	0.00168659	1	rs572749994	43	RP11-471N19.1	58707	intergenic	1.919	NA	9	15	0	0	0
12:89571001:A:G	rs138193486	12	89571001	G	A	0.000994	0.00270781	1	rs538097842	44	RP11-13A1.3	0	ncRNA_intronic	1.853	6	5	15	0	0	0
12:17042409:A:G	rs138025149	12	17042409	G	A	0.000994	1.35e-07	1	rs560380642	39	RP11-1018J11.1	99650	intergenic	1.824	7	9	15	0	0	0
12:52287231:A:T	rs74872706	12	52287231	T	A	0.06362	5.43e-09	0.761441	rs77709482	42	ANKRD33	1782	intergenic	1.794	6	5	15	1	0	0
12:87596344:A:G	rs560652053	12	87596344	G	A	0.000994	0.0183477	1	rs538097842	44	RPL23AP68	32137	intergenic	1.496	NA	5	15	0	0	0
12:33474286:T:TTTA	rs141354674	12	33474286	TTTA	T	0.000994	0.00731199	1	rs560539755	41	SNORD112	41231	intergenic	1.485	NA	5	15	0	0	0
12:87759555:C:T	rs181691021	12	87759555	T	C	0.000994	0.012802	1	rs538097842	44	RPL23AP68	195348	intergenic	1.416	7	5	15	0	0	0
12:33315644:A:T	rs190033027	12	33315644	T	A	0.000994	0.00023195	1	rs560539755	41	AC026357.1	120888	intergenic	1.366	6	9	15	0	0	0
12:33087070:C:T	rs190127633	12	33087070	C	T	0.000994	3.38e-05	1	rs560539755	41	PKP2	37295	intergenic	1.319	NA	14	15	0	0	0
12:52327013:C:G	rs76452770	12	52327013	C	G	0.08748	5.7e-07	0.778175	rs77709482	42	ACVRL1	9867	intergenic	1.315	5	5	15	1	0	0
12:62196824:G:GA	rs572749994	12	62196824	G	GA	0.000994	1.38e-08	1	rs572749994	43	FAM19A2	0	intronic	1.277	NA	7	15	1	0	0
12:17451745:A:C	rs542294592	12	17451745	C	A	0.000994	NA	1	rs560380642	39	PSMC1P8	84540	intergenic	1.277	NA	9	15	0	0	0
12:52302217:C:T	rs7969275	12	52302217	C	T	0.07256	5.56e-09	0.72159	rs77709482	42	ACVRL1	0	intronic	1.205	5	1	13	1	0	0
12:52325183:C:CACACACAT	rs561809175	12	52325183	CACACACAT	C	0.08449	4.36e-08	0.785971	rs77709482	42	ACVRL1	8037	intergenic	1.129	NA	5	15	1	0	0
12:32079564:C:T	rs143984965	12	32079564	C	T	0.000994	0.039918	1	rs560539755	41	AC023050.1	10922	intergenic	1.116	7	5	15	0	0	0
12:52289748:A:G	rs112517295	12	52289748	G	A	0.06362	5.33e-09	0.761441	rs77709482	42	ANKRD33	4299	intergenic	1.07	5	5	15	1	0	0
12:88555213:A:C	rs144552276	12	88555213	A	C	0.000994	0.00945715	1	rs538097842	44	TMTC3	0	intronic	0.854	5	4	5	1	0	0
12:20072407:C:T	rs547849096	12	20072407	C	T	0.000994	3.6e-06	1	rs550360936	40	RP11-405A12.2	0	ncRNA_intronic	0.848	NA	5	15	0	0	0
12:52325112:G:GTA	rs578027377	12	52325112	GTA	G	0.1014	1.55e-07	0.684352	rs77709482	42	ACVRL1	7966	intergenic	0.656	NA	5	15	1	0	0
12:62237357:C:G	rs548156495	12	62237357	G	C	0.000994	0.00015105	1	rs572749994	43	FAM19A2	0	intronic	0.518	NA	9	15	1	0	0
12:63027241:C:T	rs546434558	12	63027241	C	T	0.000994	NA	1	rs572749994	43	PPM1H	10520	intergenic	0.516	NA	5	13	0	0	0
12:88280396:C:T	rs527791466	12	88280396	C	T	0.000994	0.00769068	1	rs538097842	44	RPS4XP15	58265	intergenic	0.502	NA	14	15	0	0	0
12:61259975:C:T	rs573770690	12	61259975	C	T	0.000994	0.00168659	1	rs572749994	43	RP11-471N19.1	364964	intergenic	0.494	NA	9	15	0	0	0
12:61567095:C:G	rs568237402	12	61567095	C	G	0.000994	0.0269567	1	rs572749994	43	RP11-471N19.1	57844	intergenic	0.488	NA	9	15	0	0	0
12:33495421:C:T	rs191872400	12	33495421	C	T	0.000994	5.62e-07	1	rs560539755	41	SNORD112	20096	intergenic	0.405	7	9	15	0	0	0
12:62067538:A:C	rs139620318	12	62067538	C	A	0.000994	0.00015247	1	rs572749994	43	FAM19A2	34501	intergenic	0.352	6	9	15	0	0	0
12:52315546:C:T	rs113690319	12	52315546	C	T	0.08748	3.48e-09	0.901638	rs77709482	42	ACVRL1	0	UTR3	0.342	6	5	5	1	0	0
12:33490964:C:G	rs183855736	12	33490964	C	G	0.000994	5.33e-05	1	rs560539755	41	SNORD112	24553	intergenic	0.258	6	15	15	0	0	0
12:17620542:A:G	rs552004259	12	17620542	G	A	0.000994	0.0118701	1	rs560380642	39	RP11-871F6.3	41744	intergenic	0.206	NA	9	15	0	0	0
12:32576321:A:C	12:32576321:A:C	12	32576321	C	A	0.000994	NA	1	rs560539755	41	FGD4	0	NA	0.192	5	4	15	1	0	0
12:88592058:A:G	rs538097842	12	88592058	A	G	0.000994	1.11e-08	1	rs538097842	44	TMTC3	0	UTR3	0.147	NA	5	15	1	0	0
12:32576321:C:T	12:32576321:C:T	12	32576321	C	T	0.000994	NA	1	rs560539755	41	FGD4	0	intronic	0.137	NA	4	15	1	0	0
12:61511369:A:G	rs568692848	12	61511369	G	A	0.000994	0.00168659	1	rs572749994	43	RP11-471N19.1	113570	intergenic	0.073	NA	9	15	0	0	0
12:61299184:C:T	rs543859952	12	61299184	C	T	0.000994	0.0176138	1	rs572749994	43	RP11-471N19.1	325755	intergenic	0.06	NA	9	15	0	0	0
12:52288277:C:CT	rs61542775	12	52288277	CT	C	0.4513	2.93e-08	1	rs61542775	42	ANKRD33	2828	intergenic	0.038	NA	5	15	1	0	0
12:52327189:C:T	rs111596435	12	52327189	C	T	0.08748	6.33e-07	0.778175	rs77709482	42	ACVRL1	10043	intergenic	0.018	6	5	15	0	0	0
12:52284447:C:T	rs35680116	12	52284447	C	T	0.06064	5.83e-08	0.647689	rs77709482	42	ANKRD33	0	exonic	0.012	5	5	15	1	0	0
13:107862836:A:T	rs143674111	13	107862836	T	A	0.000994	0.0371615	1	rs141891746	47	FAM155A	0	intronic	11.51	5	1	15	1	0	0
13:100630358:A:T	rs546850274	13	100630358	A	T	0.000994	0.0382293	1	rs564908805	46	ZIC2	3667	intergenic	14.49	NA	1	13	1	0	0
13:42575264:A:T	rs141680527	13	42575264	T	A	0.000994	0.0131101	1	rs146475235	45	RPS28P8	2301	intergenic	8.062	4	5	15	0	0	0
13:41616240:C:T	rs569264401	13	41616240	C	T	0.000994	NA	1	rs146475235	45	ELF1	0	intronic	6.462	NA	5	15	1	0	0
13:42743426:A:T	rs570242190	13	42743426	A	T	0.000994	NA	1	rs146475235	45	DGKH	0	intronic	5.475	NA	4	5	1	0	0
13:100220823:C:T	rs543622841	13	100220823	T	C	0.000994	NA	1	rs564908805	46	TM9SF2	4562	intergenic	3.886	NA	5	15	1	0	0
13:41943967:A:T	rs146475235	13	41943967	A	T	0.000994	3.55e-08	1	rs146475235	45	NAA16	0	intronic	3.593	5	4	4	1	0	0
13:101084960:A:G	rs568991319	13	101084960	A	G	0.000994	7.66e-08	1	rs564908805	46	PCCA	0	intronic	2.912	NA	4	5	1	0	0
13:108341521:A:G	rs139289944	13	108341521	G	A	0.000994	4.14e-09	1	rs139289944	48	FAM155A	0	intronic	2.398	5	5	15	1	0	0
13:101118695:A:G	rs564908805	13	101118695	A	G	0.000994	1.13e-09	1	rs564908805	46	PCCA:PCCA-AS1	00:00:00	ncRNA_intronic	2.202	NA	5	15	1	0	0
13:107407742:A:G	rs571483955	13	107407742	A	G	0.000994	7.36e-09	1	rs141891746	47	LINC00443	83230	intergenic	1.972	NA	5	15	0	0	0
13:107448802:A:G	rs141891746	13	107448802	G	A	0.000994	5.02e-09	1	rs141891746	47	PPIAP24	67361	intergenic	1.805	4	1	15	0	0	0
13:42683421:A:G	rs150514573	13	42683421	A	G	0.000994	NA	1	rs146475235	45	DGKH	0	intronic	0.931	5	5	15	1	0	0
13:40998359:G:T	rs578047760	13	40998359	G	T	0.000994	NA	1	rs146475235	45	RN7SKP2	16781	intergenic	0.9	NA	5	15	0	0	0
13:100580186:A:G	rs532303026	13	100580186	G	A	0.000994	0.00011394	1	rs564908805	46	CLYBL	30798	intergenic	0.638	NA	5	14	0	0	0
13:107007075:A:G	rs149565635	13	107007075	A	G	0.000994	NA	1	rs141891746	47	LINC00460	21835	intergenic	0.509	7	5	15	0	0	0
14:54516224:A:G	rs572123738	14	54516224	A	G	0.000994	0.0206282	1	rs569721608	52	ATP5C1P1	57510	intergenic	10.07	NA	5	15	0	0	0
14:68352674:C:T	rs199981178	14	68352674	C	T	0.002982	5.49e-08	0.665336	rs550026970	53	RAD51B	0	exonic	28.8	7	1	15	1	0	0
14:68504500:C:T	rs550026970	14	68504500	T	C	0.001988	1.88e-08	1	rs550026970	53	RAD51B	0	intronic	16.2	NA	5	15	1	0	0
14:25987225:C:T	rs568126921	14	25987225	T	C	0.000994	NA	1	rs186307746	50	RP11-388G3.1	85784	intergenic	17.46	NA	5	15	0	0	0
14:68931847:A:T	rs149204728	14	68931847	A	T	0.001988	0.00111879	1	rs550026970	53	RAD51B	0	intronic	6.004	2b	5	15	1	0	0
14:23979536:G:T	rs564782889	14	23979536	G	T	0.000994	NA	1	rs550820978	49	NGDN	464	downstream	5.921	NA	5	15	1	0	0
14:23106298:A:G	rs587679152	14	23106298	A	G	0.000994	0.0242526	1	rs550820978	49	OR6J1	2581	intergenic	5.337	NA	5	15	1	0	0
14:68787753:C:T	rs189541166	14	68787753	C	T	0.002982	3.23e-08	0.665336	rs550026970	53	RAD51B	0	intronic	2.343	5	5	15	1	0	0
14:55116299:A:G	rs75825453	14	55116299	A	G	0.000994	0.00010539	1	rs569721608	52	SAMD4A	0	intronic	1.407	5	5	7	1	0	0
14:68410314:A:G	rs537712113	14	68410314	G	A	0.002982	4.43e-07	0.665336	rs550026970	53	RAD51B	0	intronic	1.217	NA	5	15	1	0	0
14:25595555:A:G	rs181025529	14	25595555	A	G	0.000994	0.020746	1	rs186307746	50	RP11-89K22.1	0	ncRNA_intronic	0.893	5	5	15	0	0	0
14:26562784:C:T	rs186307746	14	26562784	T	C	0.000994	3.81e-08	1	rs186307746	50	RP11-314P15.2	0	ncRNA_intronic	0.471	6	9	15	0	0	0
14:44066080:C:T	rs111685787	14	44066080	T	C	0.001988	4.69e-08	1	rs111685787	51	RP11-557C9.1	193	downstream	0.384	5	7	15	0	0	0
14:55636547:A:G	rs546325558	14	55636547	G	A	0.000994	5.34e-06	1	rs569721608	52	DLGAP5	0	intronic	0.272	NA	4	15	1	0	0
14:24014548:A:G	rs550820978	14	24014548	G	A	0.000994	3.82e-08	1	rs550820978	49	RP11-66N24.4:ZFHX2	00:00:00	ncRNA_intronic	0.178	NA	2	7	1	0	0
14:55398921:A:T	rs149710874	14	55398921	A	T	0.000994	0.00675947	1	rs569721608	52	WDHD1	6746	intergenic	0.028	3a	5	15	1	0	0
14:55199305:A:G	rs569721608	14	55199305	G	A	0.000994	4.58e-09	1	rs569721608	52	SAMD4A	0	intronic	0.025	NA	5	5	1	0	0
15:98789564:C:T	rs570818927	15	98789564	T	C	0.000994	5.65e-09	1	rs570818927	54	CTD-2544M6.1	0	ncRNA_intronic	4.68	NA	9	15	0	0	0
15:99777100:G:T	rs538812766	15	99777100	T	G	0.000994	NA	1	rs570818927	54	TTC23	0	intronic	4.11	NA	4	5	1	0	0
15:99286954:T:TA	rs546443343	15	99286954	TA	T	0.000994	NA	1	rs570818927	54	IGF1R	0	intronic	2.565	NA	5	5	1	0	0
16:76738084:A:C	rs529972058	16	76738084	A	C	0.000994	3.37e-08	1	rs529972058	55	CTD-2336H13.2	32154	intergenic	7.226	NA	9	15	0	0	0
16:76300763:A:T	rs531073038	16	76300763	A	T	0.000994	0.00062852	1	rs529972058	55	RP11-150D5.2	4499	intergenic	2.86	NA	9	15	0	0	0
16:76762950:G:T	rs192119372	16	76762950	G	T	0.000994	0.00079415	1	rs529972058	55	CTD-2336H13.2	7288	intergenic	0.011	5	14	15	0	0	0
17:41353456:A:C	rs564155011	17	41353456	A	C	0.000994	2.56e-06	1	rs534388604	56	NBR1	0	intronic	7.198	NA	4	4	1	0	0
17:41154155:A:T	rs568664541	17	41154155	A	T	0.000994	2.06e-06	1	rs534388604	56	RPL27	0	intronic	5.151	NA	2	4	1	0	0
17:67601842:A:G	rs549108293	17	67601842	A	G	0.000994	NA	1	rs545290565	57	AC003051.1	0	ncRNA_intronic	4.592	NA	5	15	0	0	0
17:41254822:A:T	rs557863668	17	41254822	A	T	0.000994	2.4e-06	1	rs534388604	56	BRCA1	0	intronic	4.245	NA	4	5	1	0	0
17:68148460:C:T	rs545290565	17	68148460	T	C	0.000994	2.04e-11	1	rs545290565	57	KCNJ2-AS1	14641	intergenic	3.812	NA	14	15	0	0	0
17:41727519:A:G	rs534388604	17	41727519	G	A	0.000994	1.57e-08	1	rs534388604	56	MEOX1	0	intronic	1.585	NA	5	14	1	0	0
17:41157234:C:T	rs113145337	17	41157234	C	T	0.000994	0.00106267	1	rs534388604	56	IFI35	1507	intergenic	0.056	5	4	5	1	0	0
18:48951378:A:T	rs558010147	18	48951378	T	A	0.000994	NA	1	rs577733903	60	RP11-267C16.1	0	ncRNA_intronic	16.72	NA	5	15	0	0	0
18:48924689:C:T	rs571911792	18	48924689	T	C	0.000994	NA	1	rs577733903	60	RP11-267C16.1	0	ncRNA_intronic	11.64	NA	5	15	0	0	0
18:688027:C:T	rs542562781	18	688027	T	C	0.000994	0.0002032	1	rs541992071	58	ENOSF1	0	intronic	4.446	NA	4	5	1	0	0
18:720454:A:G	rs541992071	18	720454	G	A	0.000994	5.39e-09	1	rs541992071	58	YES1	1133	intergenic	4.414	NA	4	5	1	0	0
18:3024514:A:C	rs548889298	18	3024514	A	C	0.000994	NA	1	rs189491205	59	SNORA70	917	downstream	4.322	NA	5	15	0	0	0
18:48378202:A:G	rs555992503	18	48378202	A	G	0.000994	0.0103158	1	rs577733903	60	MRO	26429	intergenic	4.293	NA	5	15	0	0	0
18:451317:C:G	rs553462362	18	451317	G	C	0.000994	NA	1	rs541992071	58	COLEC12	0	intronic	3.757	NA	4	9	1	0	0
18:1397458:G:T	rs551190466	18	1397458	T	G	0.000994	NA	1	rs541992071	58	LINC00470	0	ncRNA_intronic	3.731	NA	5	15	0	0	0
18:3362658:A:T	rs189491205	18	3362658	T	A	0.000994	5.55e-09	1	rs189491205	59	RP11-838N2.3	12100	intergenic	2.518	6	5	15	0	0	0
18:48615747:A:T	rs577733903	18	48615747	T	A	0.000994	2.5e-09	1	rs577733903	60	SMAD4	4331	intergenic	2.046	NA	5	15	1	0	0
18:48818901:C:T	rs535155910	18	48818901	C	T	0.000994	NA	1	rs577733903	60	RNU1-46P	8634	intergenic	1.562	NA	9	15	0	0	0
18:688028:C:G	rs554887571	18	688028	G	C	0.000994	0.00375881	1	rs541992071	58	ENOSF1	0	intronic	0.643	NA	4	5	1	0	0
18:1431270:A:G	18:1431270:A:G	18	1431270	G	A	0.000994	NA	1	rs541992071	58	LINC00470	22924	intergenic	0.433	7	9	15	0	0	0
18:960080:C:T	rs536383152	18	960080	T	C	0.000994	NA	1	rs541992071	58	RP11-689C9.1	2512	intergenic	0.15	NA	5	14	0	0	0
18:889219:A:G	rs555555836	18	889219	G	A	0.000994	NA	1	rs541992071	58	RP11-672L10.3	5216	intergenic	0.131	NA	14	14	0	0	0
18:48650024:C:T	rs576527379	18	48650024	C	T	0.000994	0.0216514	1	rs577733903	60	RN7SL695P	16607	intergenic	0.019	NA	9	15	0	0	0
19:10393605:C:CTTGATTGA	rs5030379	19	10393605	C	CTTGATTGA	0.4294	NA	0.654802	rs901886	63	CTD-2369P2.5:ICAM1	00:00:00	ncRNA_intronic	NA	NA	4	5	1	0	0
19:10399904:C:T	rs2569693	19	10399904	C	T	0.4056	1.47e-07	0.888335	rs35136957	63	CTD-2369P2.8	208	upstream	11.86	2b	1	11	1	0	0
19:10402938:A:G	rs1056538	19	10402938	G	A	0.4056	9.88e-08	0.888335	rs35136957	63	ICAM5	0	exonic	22.6	NA	1	11	1	0	0
19:10407169:C:G	rs710845	19	10407169	G	C	0.4105	4.66e-07	0.758249	rs901886	63	ICAM5	0	exonic	15.02	4	1	12	1	0	0
19:10403368:A:G	rs2228615	19	10403368	G	A	0.4066	9.69e-08	0.891822	rs35136957	63	ICAM5	0	exonic	14.97	2b	1	11	1	0	0
19:10401607:C:G	rs2075742	19	10401607	G	C	0.4056	1.45e-07	0.887613	rs35136957	63	ICAM5	0	intronic	13.9	2b	1	11	1	0	0
19:10402131:C:T	rs901886	19	10402131	T	C	0.4771	7.11e-10	1	rs901886	63	ICAM5	0	intronic	12.92	2b	1	11	1	0	0
19:10401098:C:G	rs2075741	19	10401098	G	C	0.4622	2.34e-08	0.78427	rs901886	63	ICAM5	0	intronic	12.08	4	1	11	1	0	0
19:10403947:C:T	rs2569702	19	10403947	T	C	0.4095	1.21e-07	0.886855	rs35136957	63	ICAM5	0	intronic	10.22	1f	2	12	1	0	0
19:10406431:G:T	rs12972990	19	10406431	T	G	0.4652	1.38e-08	0.792111	rs901886	63	ICAM5	0	intronic	9.657	4	1	11	1	0	0
19:10403104:A:AG	rs36081155	19	10403104	A	AG	0.4622	2.15e-08	0.78427	rs901886	63	ICAM5	0	intronic	9.573	NA	1	11	1	0	0
19:10409537:A:G	rs34016352	19	10409537	G	A	0.4085	7.88e-08	0.890729	rs35136957	63	ICAM5	2082	intergenic	8.555	7	5	14	1	0	0
19:10405906:C:CT	rs34124276	19	10405906	C	CT	0.4095	7.69e-08	0.886855	rs35136957	63	ICAM5	0	intronic	7.826	NA	1	13	1	0	0
19:10406635:A:T	rs885743	19	10406635	T	A	0.4652	1.39e-08	0.792111	rs901886	63	ICAM5	0	intronic	6.211	4	2	11	1	0	0
19:10397403:C:T	rs3093030	19	10397403	C	T	0.4602	2.09e-08	0.778832	rs901886	63	CTD-2369P2.8	0	ncRNA_exonic	5.264	4	1	7	1	0	0
19:10404227:C:G	rs2569703	19	10404227	C	G	0.4105	3.47e-07	0.758249	rs901886	63	ICAM5	0	intronic	3.7	2b	3	13	1	0	0
19:10395683:A:G	rs5498	19	10395683	A	G	0.4662	1.23e-08	0.776096	rs901886	63	CTD-2369P2.5:ICAM1	00:00:00	exonic	3.154	4	4	4	1	0	0
19:3727208:A:G	rs549634219	19	3727208	G	A	0.000994	NA	1	rs542265288	61	TJP3	0	intronic	3.023	NA	4	14	1	0	0
19:10409933:A:T	rs4989014	19	10409933	T	A	0.4006	8.25e-08	0.840982	rs35136957	63	ICAM5	2478	intergenic	2.893	3a	2	14	1	0	0
19:3577377:C:T	rs541743175	19	3577377	C	T	0.000994	NA	1	rs542265288	61	HMG20B	0	intronic	2.826	NA	1	5	1	0	0
19:10407854:C:T	rs34403566	19	10407854	T	C	0.4076	8.86e-08	0.887936	rs35136957	63	ICAM5	399	downstream	2.808	NA	5	14	1	0	0
19:10409007:C:T	rs62130688	19	10409007	T	C	0.4085	5.95e-08	0.890729	rs35136957	63	ICAM5	1552	intergenic	2.449	7	5	14	1	0	0
19:10408318:A:G	rs12150978	19	10408318	A	G	0.4632	1.42e-08	0.786571	rs901886	63	ICAM5	863	downstream	2.215	5	5	14	1	0	0
19:10393234:A:G	rs5030377	19	10393234	A	G	0.4284	1.43e-07	0.659747	rs901886	63	CTD-2369P2.5:ICAM1	00:00:00	ncRNA_intronic	1.738	6	4	5	1	0	0
19:10408742:A:C	rs62130686	19	10408742	A	C	0.4085	9.16e-08	0.898896	rs35136957	63	ICAM5	1287	intergenic	1.656	6	5	14	1	0	0
19:10408652:C:T	rs62130685	19	10408652	C	T	0.4076	9.3e-08	0.895341	rs35136957	63	ICAM5	1197	intergenic	1.651	7	5	14	1	0	0
19:10409323:A:G	rs150434441	19	10409323	A	G	0.4642	1.45e-08	0.788901	rs901886	63	ICAM5	1868	intergenic	1.551	5	5	14	1	0	0
19:10408427:C:T	rs62130684	19	10408427	C	T	0.4076	1.1e-07	0.895341	rs35136957	63	ICAM5	972	downstream	1.47	7	5	14	1	0	0
19:5249094:C:G	rs533750283	19	5249094	G	C	0.001988	3.95e-08	1	rs533750283	62	PTPRS	0	intronic	1.434	NA	4	5	1	0	0
19:10408435:C:CA	rs143230644	19	10408435	CA	C	0.4066	1.05e-07	0.883709	rs35136957	63	ICAM5	980	downstream	1.324	NA	5	14	1	0	0
19:10408279:C:CA	rs35136957	19	10408279	CA	C	0.4274	3.61e-08	1	rs35136957	63	ICAM5	824	downstream	1.135	NA	5	14	1	0	0
19:10408995:A:G	rs62130687	19	10408995	G	A	0.4076	7.72e-08	0.886493	rs35136957	63	ICAM5	1540	intergenic	1.116	6	5	14	1	0	0
19:10414450:A:G	rs35929247	19	10414450	G	A	0.3907	1.28e-09	1	rs35929247	63	ZGLP1	1028	intergenic	0.952	4	2	5	1	0	0
19:10409382:A:AT	rs34947945	19	10409382	AT	A	0.4095	1.04e-07	0.878767	rs35136957	63	ICAM5	1927	intergenic	0.823	NA	5	14	1	0	0
19:4258544:G:T	rs568184504	19	4258544	G	T	0.000994	NA	1	rs542265288	61	CCDC94	0	intronic	0.8	NA	3	4	1	0	0
19:10407976:T:TA	rs35639917	19	10407976	T	TA	0.4076	5.8e-08	0.861432	rs35136957	63	ICAM5	521	downstream	0.797	NA	5	14	1	0	0
19:10409922:C:CTT	rs56160515	19	10409922	CTT	C	0.4513	1.03e-07	0.757191	rs35136957	63	ICAM5	2467	intergenic	0.671	NA	2	14	1	0	0
19:4470155:C:T	rs542265288	19	4470155	C	T	0.000994	4.13e-08	1	rs542265288	61	CTB-50L17.16	0	ncRNA_intronic	0.643	NA	5	15	1	0	0
19:3724574:A:G	rs144874964	19	3724574	G	A	0.000994	0.00061228	1	rs542265288	61	TJP3	0	intronic	0.518	7	5	14	1	0	0
19:10397223:C:T	rs923366	19	10397223	C	T	0.4672	1.54e-08	0.802458	rs901886	63	ICAM1:CTD-2369P2.8	00:00:00	ncRNA_exonic	0.338	2b	1	7	1	0	0
19:10392638:C:G	rs12462944	19	10392638	G	C	0.4324	1.35e-07	0.658507	rs901886	63	CTD-2369P2.5:ICAM1	00:00:00	ncRNA_intronic	0.164	6	4	5	1	0	0
19:10391770:C:T	rs7258215	19	10391770	T	C	0.4433	1.4e-06	0.611827	rs901886	63	CTD-2369P2.5:ICAM1	00:00:00	ncRNA_intronic	0.104	6	4	5	1	0	0
19:10409793:C:T	rs892188	19	10409793	C	T	0.4105	5.78e-08	0.88304	rs35136957	63	ICAM5	2338	intergenic	0.032	6	5	14	1	0	0
19:10407849:A:G	rs12610026	19	10407849	G	A	0.4085	8.84e-08	0.891441	rs35136957	63	ICAM5	394	downstream	0.023	7	5	14	1	0	0
20:16462169:A:G	rs142589424	20	16462169	A	G	0.000994	NA	1	rs570342077	64	KIF16B	0	intronic	8.642	7	4	5	1	0	0
20:23837189:C:T	rs11699452	20	23837189	C	T	0.165	1.77e-10	0.890533	rs2071444	65	CST5	19382	intergenic	8.633	5	5	15	0	0	0
20:23857982:A:G	rs2071445	20	23857982	A	G	0.336	3.92e-11	1	rs2071445	65	CST5	0	intronic	7.474	NA	5	15	1	0	0
20:23842352:C:T	rs6138146	20	23842352	T	C	0.167	5.94e-11	0.904619	rs2071444	65	CST5	14219	intergenic	6.39	5	5	15	0	0	0
20:23859019:A:G	rs4239744	20	23859019	A	G	0.4493	3.6e-08	0.634939	rs2071445	65	CST5	0	intronic	6.332	5	5	15	1	0	0
20:23854169:A:G	rs8122605	20	23854169	G	A	0.1839	9.43e-11	0.836612	rs2071444	65	CST5	2402	intergenic	4.995	5	5	15	1	0	0
20:15949090:G:T	rs539315351	20	15949090	G	T	0.000994	NA	1	rs570342077	64	MACROD2	0	intronic	4.774	NA	4	15	1	0	0
20:23859319:A:G	rs34269359	20	23859319	G	A	0.16	1.78e-13	0.992849	rs2071444	65	CST5	0	intronic	4.42	6	5	15	1	0	0
20:23852131:C:T	rs6049197	20	23852131	T	C	0.1839	1.26e-10	0.836612	rs2071444	65	CST5	4440	intergenic	4.325	7	2	14	1	0	0
20:23811186:C:T	rs8182947	20	23811186	T	C	0.167	1.39e-09	0.836194	rs2071444	65	CST2	3817	intergenic	4.089	5	5	15	1	0	0
20:23859753:C:T	rs2071443	20	23859753	C	T	0.3449	1.32e-10	0.961527	rs2071445	65	CST5	0	intronic	4.015	NA	1	15	1	0	0
20:23842323:A:G	rs6132678	20	23842323	G	A	0.167	5.77e-11	0.904619	rs2071444	65	CST5	14248	intergenic	3.706	5	5	15	0	0	0
20:23847180:C:T	rs6138151	20	23847180	C	T	0.167	5.15e-11	0.904619	rs2071444	65	CST5	9391	intergenic	3.385	7	5	15	1	0	0
20:23850162:C:T	rs6138153	20	23850162	T	C	0.165	1.42e-11	0.944823	rs2071444	65	CST5	6409	intergenic	3.253	7	5	14	1	0	0
20:23810508:C:T	rs11696133	20	23810508	T	C	0.17	9.18e-08	0.754675	rs2071444	65	CST2	3139	intergenic	3.189	7	5	15	1	0	0
20:23850130:A:G	rs6138152	20	23850130	A	G	0.173	5.6e-11	0.896087	rs2071444	65	CST5	6441	intergenic	3.09	6	5	14	1	0	0
20:23851935:A:G	rs35275385	20	23851935	A	G	0.165	8.95e-12	0.944823	rs2071444	65	CST5	4636	intergenic	3.026	5	2	14	1	0	0
20:23847009:C:T	rs6138150	20	23847009	T	C	0.168	5.24e-11	0.899249	rs2071444	65	CST5	9562	intergenic	3.017	5	5	15	1	0	0
20:23840242:C:T	rs6132677	20	23840242	T	C	0.167	5.3e-11	0.904619	rs2071444	65	CST5	16329	intergenic	2.613	7	5	15	0	0	0
20:23830834:C:G	rs11699607	20	23830834	C	G	0.165	1.64e-10	0.890533	rs2071444	65	CST2	23465	intergenic	2.572	6	14	15	0	0	0
20:23853181:A:C	rs4642010	20	23853181	C	A	0.173	4.74e-11	0.896087	rs2071444	65	CST5	3390	intergenic	2.366	5	5	14	1	0	0
20:23829931:A:G	rs113349902	20	23829931	G	A	0.165	1.81e-10	0.890533	rs2071444	65	CST2	22562	intergenic	2.347	7	14	15	0	0	0
20:23820151:G:T	rs6036551	20	23820151	T	G	0.2167	2.36e-11	0.648389	rs2071444	65	CST2	12782	intergenic	2.297	7	14	15	0	0	0
20:23833854:C:T	rs4387871	20	23833854	T	C	0.2127	1.3e-11	0.663318	rs2071444	65	CST5	22717	intergenic	2.232	5	5	15	0	0	0
20:16993988:A:G	rs151243043	20	16993988	G	A	0.000994	NA	1	rs570342077	64	U3	30309	intergenic	2.212	6	5	15	0	0	0
20:23827431:A:G	rs6138139	20	23827431	A	G	0.165	2.53e-10	0.890533	rs2071444	65	CST2	20062	intergenic	2.161	6	9	15	0	0	0
20:23833294:A:G	rs67121560	20	23833294	A	G	0.165	1.53e-10	0.890533	rs2071444	65	CST5	23277	intergenic	2.122	5	5	15	0	0	0
20:23858897:A:G	rs35557175	20	23858897	A	G	0.16	1.07e-13	0.992849	rs2071444	65	CST5	0	intronic	2.082	5	5	15	1	0	0
20:23841802:A:G	rs6515431	20	23841802	G	A	0.167	3.26e-11	0.904619	rs2071444	65	CST5	14769	intergenic	2.081	5	5	15	0	0	0
20:23830158:A:G	rs6132676	20	23830158	A	G	0.165	2.05e-10	0.890533	rs2071444	65	CST2	22789	intergenic	1.9	7	14	15	0	0	0
20:23858334:A:G	rs2071444	20	23858334	G	A	0.159	8.17e-14	1	rs2071444	65	CST5	0	intronic	1.893	NA	5	15	1	0	0
20:23815786:A:G	rs6138132	20	23815786	G	A	0.169	2.99e-10	0.865574	rs2071444	65	CST2	8417	intergenic	1.841	5	9	15	1	0	0
20:23860178:A:G	rs1799841	20	23860178	A	G	0.4453	2.07e-08	0.626564	rs2071445	65	CST5	0	exonic	1.822	NA	1	15	1	0	0
20:23813618:A:G	rs8184710	20	23813618	G	A	0.17	2.72e-10	0.85949	rs2071444	65	CST2	6249	intergenic	1.592	4	7	15	1	0	0
20:23841984:C:T	rs6515432	20	23841984	C	T	0.167	5.59e-11	0.904619	rs2071444	65	CST5	14587	intergenic	1.58	5	5	15	0	0	0
20:17214904:G:T	rs559982487	20	17214904	G	T	0.000994	NA	1	rs570342077	64	PCSK2	0	intronic	1.579	NA	5	15	1	0	0
20:23814236:A:C	rs6138131	20	23814236	C	A	0.17	3.07e-10	0.85949	rs2071444	65	CST2	6867	intergenic	1.56	7	7	15	1	0	0
20:16787629:C:T	rs530706493	20	16787629	T	C	0.000994	NA	1	rs570342077	64	OTOR	36921	intergenic	1.478	NA	5	14	0	0	0
20:23837634:A:C	rs11699520	20	23837634	A	C	0.165	1.32e-10	0.890533	rs2071444	65	CST5	18937	intergenic	1.402	4	5	15	0	0	0
20:23854416:T:TCTGAGGAGATAGGAGGAG	rs145500511	20	23854416	TCTGAGGAGATAGGAGGAG	T	0.1551	1.81e-11	0.885491	rs2071444	65	CST5	2155	intergenic	1.392	NA	5	15	1	0	0
20:23810511:C:G	rs11698213	20	23810511	C	G	0.169	9.54e-08	0.760367	rs2071444	65	CST2	3142	intergenic	1.341	7	5	15	1	0	0
20:16712300:C:T	rs201783337	20	16712300	C	T	0.000994	NA	1	rs570342077	64	SNRPB2	0	intronic	1.24	6	1	5	1	0	0
20:23840658:T:TCACA	rs375427201	20	23840658	T	TCACA	0.175	1.66e-11	0.858362	rs2071444	65	CST5	15913	intergenic	1.142	NA	5	15	0	0	0
20:23859017:A:C	rs4239743	20	23859017	A	C	0.4493	2.98e-08	0.634939	rs2071445	65	CST5	0	intronic	1.018	5	5	15	1	0	0
20:23848349:C:T	rs6049196	20	23848349	T	C	0.174	1.4e-10	0.862855	rs2071444	65	CST5	8222	intergenic	0.993	5	5	14	1	0	0
20:23846840:C:T	rs6138149	20	23846840	C	T	0.174	1.05e-10	0.862855	rs2071444	65	CST5	9731	intergenic	0.707	7	5	15	1	0	0
20:23811714:C:T	rs6132673	20	23811714	C	T	0.169	1.68e-09	0.8253	rs2071444	65	CST2	4345	intergenic	0.649	5	5	15	1	0	0
20:23839051:A:G	rs66754062	20	23839051	A	G	0.167	3.9e-11	0.904619	rs2071444	65	CST5	17520	intergenic	0.616	5	2	15	0	0	0
20:16274767:C:T	rs183963501	20	16274767	C	T	0.000994	NA	1	rs570342077	64	KIF16B	0	intronic	0.604	7	5	15	1	0	0
20:16826461:A:G	rs570342077	20	16826461	A	G	0.000994	2.38e-08	1	rs570342077	64	RP5-1195D24.1	12145	intergenic	0.576	NA	7	15	0	0	0
20:23850053:A:G	rs6036561	20	23850053	A	G	0.1839	1.26e-10	0.836612	rs2071444	65	CST5	6518	intergenic	0.441	6	5	14	1	0	0
20:23839352:G:T	rs11698737	20	23839352	T	G	0.167	4.28e-11	0.904619	rs2071444	65	CST5	17219	intergenic	0.414	6	5	15	0	0	0
20:23856663:C:T	rs4813509	20	23856663	T	C	0.4553	1.23e-08	0.605604	rs2071445	65	CST5	0	UTR3	0.357	3a	5	15	1	0	0
20:23858715:A:T	rs35138163	20	23858715	T	A	0.16	1.13e-13	0.992849	rs2071444	65	CST5	0	intronic	0.344	5	5	15	1	0	0
20:23846726:G:T	rs6138148	20	23846726	G	T	0.174	1.06e-10	0.862855	rs2071444	65	CST5	9845	intergenic	0.322	6	5	15	1	0	0
20:23850826:G:GT	rs552268197	20	23850826	G	GT	0.2187	7.25e-10	0.60775	rs2071444	65	CST5	5745	intergenic	0.318	NA	5	14	1	0	0
20:17236819:C:T	rs540996961	20	17236819	T	C	0.000994	0.0119983	1	rs570342077	64	PCSK2	0	intronic	0.3	NA	5	15	1	0	0
20:23858984:G:T	rs4815244	20	23858984	G	T	0.4493	3.78e-08	0.634939	rs2071445	65	CST5	0	intronic	0.26	5	5	15	1	0	0
20:23820159:C:T	rs6132675	20	23820159	T	C	0.169	2.95e-10	0.865574	rs2071444	65	CST2	12790	intergenic	0.227	6	14	15	0	0	0
20:23858428:A:G	rs2285059	20	23858428	A	G	0.4463	1.33e-08	0.639107	rs2071445	65	CST5	0	intronic	0.212	NA	5	15	1	0	0
20:23811688:C:T	rs6138130	20	23811688	T	C	0.167	9.9e-10	0.836194	rs2071444	65	CST2	4319	intergenic	0.209	5	5	15	1	0	0
20:23832595:C:T	rs11698834	20	23832595	T	C	0.165	1.06e-10	0.890533	rs2071444	65	CST5	23976	intergenic	0.182	5	7	15	0	0	0
20:17180719:G:T	rs149664719	20	17180719	T	G	0.000994	NA	1	rs570342077	64	RNU1-131P	8985	intergenic	0.151	7	13	15	0	0	0
20:23834307:A:G	rs4322904	20	23834307	G	A	0.165	1.05e-10	0.890533	rs2071444	65	CST5	22264	intergenic	0.084	7	5	15	0	0	0
20:23819270:G:T	rs6132674	20	23819270	G	T	0.169	2.86e-10	0.865574	rs2071444	65	CST2	11901	intergenic	0.081	6	14	15	0	0	0
20:23819599:C:T	rs13045869	20	23819599	C	T	0.159	5.05e-10	0.805249	rs2071444	65	CST2	12230	intergenic	0.066	7	14	15	0	0	0
20:23831427:C:T	rs4355180	20	23831427	C	T	0.165	1.63e-10	0.890533	rs2071444	65	CST2	24058	intergenic	0.036	7	14	15	0	0	0
20:23847165:G:T	rs6049191	20	23847165	G	T	0.174	1.1e-10	0.862855	rs2071444	65	CST5	9406	intergenic	0.034	6	5	15	1	0	0
20:23842400:A:T	rs6132679	20	23842400	A	T	0.167	6.51e-11	0.904619	rs2071444	65	CST5	14171	intergenic	0.003	7	5	15	0	0	0
21:46287655:A:G	rs544877995	21	46287655	G	A	0.000994	1.71e-08	1	rs544877995	66	PTTG1IP	0	intronic	1.393	NA	2	7	1	0	0
21:46354976:A:G	rs531710487	21	46354976	G	A	0.000994	0.00302708	1	rs544877995	66	C21orf67	0	exonic	0.929	NA	2	14	1	0	0

## Sheet: SD7
GenomicLocus	uniqID	rsID	chr	pos	p	start	end	nSNPs	nGWASSNPs	nIndSigSNPs	IndSigSNPs	nLeadSNPs	LeadSNPs
1	1:2721575:C:T	rs541950369	1	2721575	6.14798e-09	1856023	2721575	2	1	1	rs541950369	1	rs541950369
2	1:45347161:C:T	rs184589510	1	45347161	1.55609e-08	45082095	45763506	9	9	1	rs184589510	1	rs184589510
3	1:64546547:C:T	rs561597383	1	64546547	3.89382e-08	63825994	64794828	5	4	1	rs561597383	1	rs561597383
4	1:181793256:A:T	rs565756652	1	181793256	6.41475e-09	181337507	182120121	4	4	1	rs565756652	1	rs565756652
5	2:120286596:C:T	rs546993177	2	120286596	9.41002e-09	119335629	120967763	3	2	1	rs546993177	1	rs546993177
6	2:154228563:C:T	rs539708834	2	154228563	3.79414e-09	154211264	154228563	2	2	1	rs539708834	1	rs539708834
7	2:163099032:A:G	rs184963013	2	163099032	9.38547e-09	163099032	164056147	4	2	1	rs184963013	1	rs184963013
8	2:216137701:A:T	rs187752462	2	216137701	2.83596e-08	216137701	216137701	1	1	1	rs187752462	1	rs187752462
9	2:223271565:A:G	rs574402291	2	223271565	2.83596e-08	223271565	223321495	2	1	1	rs574402291	1	rs574402291
10	2:233286654:C:T	rs12478529	2	233286654	1.83563e-25	233211861	233345249	264	257	22	rs938866;rs57847034;rs2853378;rs58457058;rs11893605;rs2741259;rs112893316;rs140642490;rs146104735;rs2853373;rs17416141;rs13002718;rs4521030;rs2741309;rs12478529;rs111381974;rs57258596;rs60494454;rs6708137;rs35617043;rs3828250;rs790048	5	rs938866;rs112893316;rs2853373;rs12478529;rs790048
11	3:5666072:G:T	rs557016583	3	5666072	1.13263e-09	4944448	5751425	7	5	1	rs557016583	1	rs557016583
12	3:59489682:A:G	rs555419175	3	59489682	2.25298e-09	59489682	59629250	2	1	1	rs555419175	1	rs555419175
13	3:176244107:G:T	rs572008209	3	176244107	8.79328e-09	176244107	177235662	4	2	1	rs572008209	1	rs572008209
14	4:142166762:C:T	rs139393850	4	142166762	5.21856e-09	142118463	142166762	2	2	1	rs139393850	1	rs139393850
15	5:31035816:C:G	rs186229931	5	31035816	8.11814e-09	31035816	31076730	3	3	1	rs186229931	1	rs186229931
16	5:35851831:C:T	5:35851831:C:T	5	35851831	1.08799e-08	35803577	35953949	47	47	1	5:35851831:C:T	1	5:35851831:C:T
17	5:86476077:C:G	rs189586219	5	86476077	4.63246e-08	86476077	87398281	5	5	1	rs189586219	1	rs189586219
18	5:158767155:A:AT	rs34936428	5	158767155	7.11103e-12	158697131	158818745	27	27	3	rs34936428;rs34674542;rs4147384	1	rs34936428
19	6:1156546:A:G	rs530248985	6	1156546	1.13865e-08	832427	1869559	5	4	1	rs530248985	1	rs530248985
20	6:86150266:A:G	rs142468898	6	86150266	2.5953e-08	85861004	87145469	5	2	1	rs142468898	1	rs142468898
21	6:119087921:C:T	rs146340575	6	119087921	1.2417e-08	118538195	119715756	12	10	1	rs146340575	1	rs146340575
22	7:45416290:C:G	rs547823949	7	45416290	3.35828e-11	45359191	45430024	4	4	1	rs547823949	1	rs547823949
23	7:98914685:A:ATAAC	rs573455088	7	98914685	2.12389e-09	98914685	99471535	2	2	1	rs573455088	1	rs573455088
24	7:115086427:G:T	rs1358393	7	115086427	2.1221e-08	114951541	115113279	57	57	1	rs1358393	1	rs1358393
25	8:116701550:A:G	rs532096923	8	116701550	2.29177e-08	115929935	116701550	4	4	1	rs532096923	1	rs532096923
26	9:11490132:C:G	rs540178402	9	11490132	2.49978e-08	11137315	12415679	4	1	1	rs540178402	1	rs540178402
27	9:78943040:C:T	rs531512702	9	78943040	1.19346e-08	78943040	78943040	1	1	1	rs531512702	1	rs531512702
28	9:103914365:C:T	rs142018521	9	103914365	3.85877e-09	103310302	104827801	3	1	1	rs142018521	1	rs142018521
29	9:123723850:C:T	rs202069815	9	123723850	2.50149e-09	122745908	124654423	11	3	1	rs202069815	1	rs202069815
30	9:136141870:C:T	rs2519093	9	136141870	2.86498e-08	136138765	136155000	13	13	1	rs2519093	1	rs2519093
31	10:45491622:A:T	rs566897163	10	45491622	3.15954e-08	45491622	45491622	1	1	1	rs566897163	1	rs566897163
32	10:77741502:C:G	rs554748343	10	77741502	3.56797e-08	77171639	77770706	4	3	1	rs554748343	1	rs554748343
33	10:117009205:G:T	rs575499845	10	117009205	1.20383e-09	116816686	117009205	2	2	1	rs575499845	1	rs575499845
34	10:128331561:A:G	rs145821471	10	128331561	6.16346e-10	128331561	128338014	2	2	1	rs145821471	1	rs145821471
35	11:62190448:C:G	rs11231085	11	62190448	2.88236e-09	62187186	62200661	14	14	1	rs11231085	1	rs11231085
36	11:67054150:C:T	rs569893983	11	67054150	2.62755e-09	67054150	67054150	1	1	1	rs569893983	1	rs569893983
37	11:103704240:C:T	rs577058373	11	103704240	9.11732e-09	102818345	104548675	5	2	1	rs577058373	1	rs577058373
38	11:112830526:G:T	rs10891480	11	112830526	4.2221e-11	112826867	113034787	217	217	3	rs10891480;rs7950047;rs66821824	1	rs10891480
39	12:16919390:C:T	rs560380642	12	16919390	1.36661e-08	16919390	17865717	6	4	1	rs560380642	1	rs560380642
40	12:20506062:A:C	rs550360936	12	20506062	4.28916e-08	20072407	20982511	3	3	1	rs550360936	1	rs550360936
41	12:32660981:C:T	rs560539755	12	32660981	1.03592e-10	32079564	33637513	23	18	1	rs560539755	1	rs560539755
42	12:52308021:C:T	rs77709482	12	52308021	2.58297e-10	52284447	52333015	32	32	2	rs61542775;rs77709482	2	rs61542775;rs77709482
43	12:62196824:G:GA	rs572749994	12	62196824	1.37897e-08	61248778	63027241	14	13	1	rs572749994	1	rs572749994
44	12:88592058:A:G	rs538097842	12	88592058	1.10848e-08	87596344	89573862	10	9	1	rs538097842	1	rs538097842
45	13:41943967:A:T	rs146475235	13	41943967	3.54617e-08	40998359	42743426	6	2	1	rs146475235	1	rs146475235
46	13:101118695:A:G	rs564908805	13	101118695	1.13195e-09	100220823	101118695	5	4	1	rs564908805	1	rs564908805
47	13:107448802:A:G	rs141891746	13	107448802	5.01916e-09	107007075	107862836	4	3	1	rs141891746	1	rs141891746
48	13:108341521:A:G	rs139289944	13	108341521	4.14227e-09	108341521	108341521	1	1	1	rs139289944	1	rs139289944
49	14:24014548:A:G	rs550820978	14	24014548	3.81781e-08	23106298	24014548	3	2	1	rs550820978	1	rs550820978
50	14:26562784:C:T	rs186307746	14	26562784	3.81222e-08	25595555	26562784	3	2	1	rs186307746	1	rs186307746
51	14:44066080:C:T	rs111685787	14	44066080	4.68983e-08	44066080	44066080	1	1	1	rs111685787	1	rs111685787
52	14:55199305:A:G	rs569721608	14	55199305	4.58161e-09	54516224	55636547	5	5	1	rs569721608	1	rs569721608
53	14:68504500:C:T	rs550026970	14	68504500	1.87872e-08	68352674	68931847	5	5	1	rs550026970	1	rs550026970
54	15:98789564:C:T	rs570818927	15	98789564	5.65263e-09	98789564	99777100	3	1	1	rs570818927	1	rs570818927
55	16:76738084:A:C	rs529972058	16	76738084	3.3716e-08	76300763	76762950	3	3	1	rs529972058	1	rs529972058
56	17:41727519:A:G	rs534388604	17	41727519	1.57247e-08	41154155	41727519	5	5	1	rs534388604	1	rs534388604
57	17:68148460:C:T	rs545290565	17	68148460	2.03554e-11	67601842	68148460	2	1	1	rs545290565	1	rs545290565
58	18:720454:A:G	rs541992071	18	720454	5.38953e-09	451317	1431270	8	3	1	rs541992071	1	rs541992071
59	18:3362658:A:T	rs189491205	18	3362658	5.54821e-09	3024514	3362658	2	1	1	rs189491205	1	rs189491205
60	18:48615747:A:T	rs577733903	18	48615747	2.50052e-09	48378202	48951378	6	3	1	rs577733903	1	rs577733903
61	19:4470155:C:T	rs542265288	19	4470155	4.12799e-08	3577377	4470155	5	2	1	rs542265288	1	rs542265288
62	19:5249094:C:G	rs533750283	19	5249094	3.94734e-08	5249094	5249094	1	1	1	rs533750283	1	rs533750283
63	19:10402131:C:T	rs901886	19	10402131	7.11197e-10	10391770	10414450	38	37	3	rs901886;rs35136957;rs35929247	1	rs901886
64	20:16826461:A:G	rs570342077	20	16826461	2.38335e-08	15949090	17236819	10	2	1	rs570342077	1	rs570342077
65	20:23858334:A:G	rs2071444	20	23858334	8.16669e-14	23810508	23860178	59	59	2	rs2071444;rs2071445	1	rs2071444
66	21:46287655:A:G	rs544877995	21	46287655	1.7096e-08	46287655	46354976	2	2	1	rs544877995	1	rs544877995

## Sheet: SD8
ensg	symbol	chr	start	end	strand	type	entrezID	HUGO	pLI	ncRVIS	posMapSNPs	posMapMaxCADD	minGwasP	IndSigSNPs	GenomicLocus	Annotation	PRS
ENSG00000163295	ALPI	2	233320833	233324742	1	protein_coding	248	ALPI	4.02971e-16	0.0766059	53	15.28	2.5248e-18	rs790048;rs13002718;rs57258596;rs60494454;rs6708137;rs11893605;rs4521030;rs35617043	10	Alkaline phosphatase, intestinal.
ENSG00000170367	CST5	20	23856572	23860387	-1	protein_coding	1473	CST5	0.0216484	0.315713	27	7.474	8.16669e-14	rs2071444;rs2071445	65	Cystatin-D; Cysteine proteinase inhibitor that possibly plays a protective role against proteinases present in the oral cavity The order of preference for inhibition is cathepsin S > cathepsin H > cathepsin L > cathepsin B.
ENSG00000163283	ALPP	2	233243244	233247599	1	protein_coding	250	ALPP	1.68538e-06	-0.438149	37	23.4	1.48833e-13	rs2853378;rs112893316;rs2741309;rs2853373;rs13002718;rs58457058;rs57847034;rs140642490	10	Alkaline phosphatase, placental.
ENSG00000144535	DIS3L2	2	232825955	233209060	1	protein_coding	129563	DIS3L2	0.863517	-0.678263	15	11.59	1.59893e-12	rs938866;rs2741259;rs57847034	10	DIS3-like exonuclease 2; 3'-5'-exoribonuclease that specifically recognizes RNAs polyuridylated at their 3' end and mediates their degradation Component of an exosome-independent RNA degradation pathway that mediates degradation of both mRNAs and miRNAs that have been polyuridylated by a terminal uridylyltransferase, such as ZCCHC11/TUT4
ENSG00000171551	ECEL1	2	233344537	233352538	-1	protein_coding	9427	ECEL1	9.10967e-05		25	15.02	2.49492e-12	rs11893605;rs6708137;rs35617043	10	Endothelin-converting enzyme-like 1; May contribute to the degradation of peptide hormones and be involved in the inactivation of neuronal peptides.
ENSG00000163286	ALPPL2	2	233271553	233275424	1	protein_coding	251	ALPPL2	6.22053e-06	-0.444996	43	15.65	2.6381e-12	rs2853378;rs3828250;rs58457058;rs2853373;rs17416141;rs12478529;rs13002718	10	Alkaline phosphatase, germ cell.
ENSG00000113302	IL12B	5	158741791	158757895	-1	protein_coding	3593	IL12B	0.000223246	-0.466881	4	3.031	7.11103e-12	rs4147384;rs34936428	18	Interleukin-12 subunit beta; Cytokine that can act as a growth factor for activated T and NK cells, enhance the lytic activity of NK/lymphokine-activated killer cells, and stimulate the production of IFN-gamma by resting PBMC Belongs to the IL-12B family.
ENSG00000149294	NCAM1	11	112831997	113149158	1	protein_coding	4684	NCAM1			217	14.71	4.2221e-11	rs10891480;rs7950047;rs66821824	38	Neural cell adhesion molecule 1; This protein is a cell adhesion molecule involved in neuron- neuron adhesion, neurite fasciculation, outgrowth of neurites, etc.
ENSG00000139132	FGD4	12	32552463	32798984	1	protein_coding	121512	FGD4	0.335779	1.28478	6	7.082	1.03592e-10	rs560539755	41	FYVE, RhoGEF and PH domain-containing protein 4; Activates CDC42, a member of the Ras-like family of Rho- and Rac proteins, by exchanging bound GDP for free GTP Plays a role in regulating the actin cytoskeleton and cell shape
ENSG00000139567	ACVRL1	12	52300692	52317145	1	protein_coding	94	ACVRL1	0.00794107		24	21.6	2.58297e-10	rs61542775;rs77709482	42	Serine/threonine-protein kinase receptor R3; Type I receptor for TGF-beta family ligands BMP9/GDF2 and BMP10 and important regulator of normal blood vessel development On ligand binding, forms a receptor complex consisting of two type II and two type I transmembrane serine/threonine kinases
ENSG00000170369	CST2	20	23804406	23807368	-1	protein_coding	1470	CST2	2.18501e-06	0.109687	8	4.089	2.71584e-10	rs2071444	65	Cystatin-SA; Thiol protease inhibitor.
ENSG00000154493	C10orf90	10	128113566	128359079	-1	protein_coding	118611	C10orf90	6.05507e-11	0.512192	2	4.843	6.16346e-10	rs145821471	34	(E2-independent) E3 ubiquitin-conjugating enzyme FATS; Tumor suppressor that is required to sustain G2/M checkpoint after DNA damage Acts as a p53/TP53 activator by inhibiting MDM2 binding to p53/TP53 and stimulating non-proteolytic polyubiquitination of p53/TP53
ENSG00000090339	ICAM1	19	10381511	10397291	1	protein_coding	3383	ICAM1	0.117797	-0.071896	20	22.6	7.11197e-10	rs901886;rs35136957;rs35929247	63	Intercellular adhesion molecule 1; ICAM proteins are ligands for the leukocyte adhesion protein LFA-1 (integrin alpha-L/beta-2) During leukocyte trans-endothelial migration, ICAM1 engagement promotes the assembly of endothelial apical cups through ARHGEF26/SGEF and RHOG activation
ENSG00000105371	ICAM4	19	10397643	10399198	1	protein_coding	3386	ICAM4	1.53445e-05	-0.2872	31	22.6	7.11197e-10	rs901886;rs35136957;rs35929247	63	Intercellular adhesion molecule 4; ICAM proteins are ligands for the leukocyte adhesion protein LFA-1 (integrin alpha-L/beta-2) ICAM4 is also a ligand for alpha- 4/beta-1 and alpha-V integrins.
ENSG00000105376	ICAM5	19	10400657	10407454	1	protein_coding	7087	ICAM5			38	22.6	7.11197e-10	rs901886;rs35136957;rs35929247	63	Intercellular adhesion molecule 5; ICAM proteins are ligands for the leukocyte adhesion protein LFA-1 (integrin alpha-L/beta-2).
ENSG00000175198	PCCA	13	100741269	101182686	1	protein_coding	5095	PCCA	2.13325e-10	-0.36048	2	2.912	1.13195e-09	rs564908805	46	Propionyl-CoA carboxylase alpha chain, mitochondrial; This is one of the 2 subunits of the biotin-dependent propionyl-CoA carboxylase (PCC), a mitochondrial enzyme involved in the catabolism of odd chain fatty acids, branched-chain amino acids isoleucine, threonine, methionine, and valine and other metabolites Propionyl-CoA carboxylase catalyzes the carboxylation of propionyl-CoA/propanoyl-CoA to…
ENSG00000107518	ATRNL1	10	116853124	117708503	1	protein_coding	26033	ATRNL1	0.995632	-0.0327864	1	2.428	1.20383e-09	rs575499845	33	Attractin-like protein 1; May play a role in melanocortin signaling pathways that regulate energy homeostasis.
ENSG00000220201	ZGLP1	19	10415479	10420556	-1	protein_coding	100125288	ZGLP1	0.437505	-0.724182	22	15.02	1.27799e-09	rs901886;rs35929247;rs35136957	63	GATA-type zinc finger protein 1; Transcriptional repressor that plays a central role in somatic cells of the gonad and is required for germ cell development Able to repress GATA transcription factor function (By similarity).
ENSG00000167807	CTD-2369P2.10	19	10416103	10426685	-1	protein_coding					21	15.02	1.27799e-09	rs901886;rs35136957;rs35929247	63	No annotation found
ENSG00000267673	FDX1L	19	10416103	10426691	-1	protein_coding	112812	FDX1L	0.00318935	-0.349449	21	15.02	1.27799e-09	rs901886;rs35136957;rs35929247	63	Ferredoxin-2, mitochondrial; Essential for heme A and Fe/S protein biosynthesis.
ENSG00000164332	UBLCP1	5	158690089	158713044	1	protein_coding	134510	UBLCP1	0.118129	-0.66646	9	10.39	1.4532e-09	rs4147384	18	Ubiquitin-like domain-containing CTD phosphatase 1; Dephosphorylates 26S nuclear proteasomes, thereby decreasing their proteolytic activity The dephosphorylation may prevent assembly of the core and regulatory particles (CP and RP) into mature 26S proteasome.
ENSG00000241685	ARPC1A	7	98923521	98985787	1	protein_coding	10552	ARPC1A	0.73476	-0.899106	1	1.714	2.12389e-09	rs573455088	23	Actin-related protein 2/3 complex subunit 1A; Probably functions as component of the Arp2/3 complex which is involved in regulation of actin polymerization and together with an activating nucleation-promoting factor (NPF) mediates the formation of branched actin networks; Belongs to the WD repeat ARPC1 family.
ENSG00000141646	SMAD4	18	48494410	48611415	1	protein_coding	4089	SMAD4	0.967433	-1.75591	1	2.046	2.50052e-09	rs577733903	60	Mothers against decapentaplegic homolog 4; In muscle physiology, plays a central role in the balance between atrophy and hypertrophy When recruited by MSTN, promotes atrophy response via phosphorylated SMAD2/4
ENSG00000106804	C5	9	123714616	123812554	-1	protein_coding	727	C5	5.61069e-11	-0.378972	2	11.72	2.50149e-09	rs202069815	29	Complement C5 alpha' chain; Activation of C5 by a C5 convertase initiates the spontaneous assembly of the late complement components, C5-C9, into the membrane attack complex C5b has a transient binding site for C6
ENSG00000173020	ADRBK1	11	67033881	67054027	1	protein_coding	156	ADRBK1	0.998628	-0.916747	1	1.595	2.62755e-09	rs569893983	36	Beta-adrenergic receptor kinase 1; Specifically phosphorylates the agonist-occupied form of the beta-adrenergic and closely related receptors, probably inducing a desensitization of them Key regulator of LPAR1 signaling
ENSG00000172932	ANKRD13D	11	67056018	67069956	1	protein_coding	338692	ANKRD13D	0.984538		1	1.595	2.62755e-09	rs569893983	36	Ankyrin repeat domain-containing protein 13D; Ubiquitin-binding protein that specifically recognizes and binds 'Lys-63'-linked ubiquitin Does not bind 'Lys-48'-linked ubiquitin
ENSG00000149021	SCGB1A1	11	62172575	62190667	1	protein_coding	7356	SCGB1A1	0.00766133	-0.0375063	14	10.04	2.88236e-09	rs11231085	35	Uteroglobin; Binds phosphatidylcholine, phosphatidylinositol, polychlorinated biphenyls (PCB) and weakly progesterone, potent inhibitor of phospholipase A2.
ENSG00000021461	CYP3A43	7	99425636	99463718	1	protein_coding	64816	CYP3A43	1.47487e-10	0.0982272	1	5.391	2.94667e-09	rs573455088	23	Cytochrome P450 3A43; Exhibits low testosterone 6-beta-hydroxylase activity; Belongs to the cytochrome P450 family.
ENSG00000244623	OR2AE1	7	99473610	99474680	-1	protein_coding	81392	OR2AE1	0.00537432	0.491199	1	5.391	2.94667e-09	rs573455088	23	Olfactory receptor 2AE1; Odorant receptor; Belongs to the G-protein coupled receptor 1 family.
ENSG00000146833	TRIM4	7	99474581	99517223	-1	protein_coding	89122	TRIM4	1.68258e-06	-0.651204	1	5.391	2.94667e-09	rs573455088	23	E3 ubiquitin-protein ligase TRIM4; E3 ubiquitin-protein ligase Mediates 'Lys-63'-linked polyubiquitination of the innate immune receptor DDX58, this linkage doesn't lead to proteasomal degradation but seems to enhance IFN induction; Belongs to the TRIM/RBCC family.
ENSG00000148123	LPPR1	9	103790991	104087417	1	protein_coding	54886		0.683214		1	0.528	3.85877e-09	rs142018521	28	Phospholipid phosphatase-related protein type 1; Phospholipid phosphatase related 1.
ENSG00000204442	FAM155A	13	107820883	108519083	-1	protein_coding	728215	FAM155A	0.800415	-0.28449	2	11.51	4.14227e-09	rs141891746;rs139289944	1 day, 23:48:00	Transmembrane protein FAM155A; Family with sequence similarity 155 member A.
ENSG00000020577	SAMD4A	14	55033815	55260033	1	protein_coding	23034	SAMD4A	0.999268	-1.82919	2	1.407	4.58161e-09	rs569721608	52	Protein Smaug homolog 1; Acts as a translational repressor of SRE-containing messengers; Belongs to the SMAUG family.
ENSG00000167612	ANKRD33	12	52281744	52285448	1	protein_coding	341405	ANKRD33	1.96179e-14	0.181511	8	8.175	5.29562e-09	rs77709482;rs61542775	42	Photoreceptor ankyrin repeat protein; Acts as a transcriptional repressor for CRX-activated photoreceptor gene regulation.
ENSG00000132199	ENOSF1	18	670324	712676	-1	protein_coding	55556	ENOSF1	1.26227e-10		3	4.446	5.38953e-09	rs541992071	58	Mitochondrial enolase superfamily member 1; Plays a role in the catabolism of L-fucose, a sugar that is part of the carbohydrates that are attached to cellular glycoproteins Catalyzes the dehydration of L-fuconate to 2-keto-3-deoxy-L-fuconate by the abstraction of the 2-proton to generate an enediolate intermediate that is stabilized by the magnesium ion.
ENSG00000176105	YES1	18	721588	812547	-1	protein_coding	7525	YES1	0.0463916	3.84544	1	4.414	5.38953e-09	rs541992071	58	Tyrosine-protein kinase Yes; Non-receptor protein tyrosine kinase that is involved in the regulation of cell growth and survival, apoptosis, cell-cell adhesion, cytoskeleton remodeling, and differentiation Stimulation by receptor tyrosine kinases (RTKs) including EGRF, PDGFR, CSF1R and FGFR leads to recruitment of YES1 to the phosphorylated receptor, and activation and phosphorylation of downstre…
ENSG00000170153	RNF150	4	141780961	142134031	-1	protein_coding	57484	RNF150	0.0136898		1	3.232	5.8784e-09	rs139393850	14	Ring finger protein 150.
ENSG00000215912	TTC34	1	2567415	2718286	-1	protein_coding	100287898	TTC34			1	0.157	6.14798e-09	rs541950369	1	Tetratricopeptide repeat domain 34.
ENSG00000078098	FAP	2	163027194	163101661	-1	protein_coding	2191	FAP	3.27312e-11	-0.227286	1	12.71	9.38547e-09	rs184963013	7	Antiplasmin-cleaving enzyme FAP, soluble form; Cell surface glycoprotein serine protease that participates in extracellular matrix degradation and involved in many cellular processes including tissue remodeling, fibrosis, wound healing, inflammation and tumor growth Both plasma membrane and soluble forms exhibit post-proline cleaving endopeptidase activity, with a marked preference for Ala/Ser-Gl…
ENSG00000080293	SCTR	2	120197419	120282070	-1	protein_coding	6344	SCTR	1.95522e-09		1	0.522	9.41002e-09	rs546993177	5	Secretin receptor; Receptor for secretin (SCT), which is involved in different processes such as regulation of the pH of the duodenal content, food intake and water homeostasis The activity of this receptor is mediated by G proteins which activate adenylyl cyclase (By similarity)
ENSG00000168685	IL7R	5	35852797	35879705	1	protein_coding	3575	IL7R	3.72072e-06	1.76705	22	12.84	1.08799e-08	5:35851831:C:T	16	Interleukin-7 receptor subunit alpha; Receptor for interleukin-7 Also acts as a receptor for thymic stromal lymphopoietin (TSLP); Belongs to the type I cytokine receptor family
ENSG00000139324	TMTC3	12	88536073	88593664	1	protein_coding	160418	TMTC3	0.00905213	-1.97874	2	0.854	1.10848e-08	rs538097842	44	Protein O-mannosyl-transferase TMTC3; Transfers mannosyl residues to the hydroxyl group of serine or threonine residues The 4 members of the TMTC family are O-mannosyl- transferases dedicated primarily to the cadherin superfamily, each member seems to have a distinct role in decorating the cadherin domains with O-linked mannose glycans at specific regions
ENSG00000099139	PCSK5	9	78505560	78977255	1	protein_coding	5125	PCSK5	0.000207779	1.17531	1	0.142	1.19346e-08	rs531512702	27	Proprotein convertase subtilisin/kexin type 5; Serine endoprotease that processes various proproteins by cleavage at paired basic amino acids, recognizing the RXXX[KR]R consensus motif Likely functions in the constitutive and regulated secretory pathways
ENSG00000198673	FAM19A2	12	62102040	62672931	-1	protein_coding	338811	FAM19A2	0.547457	-1.13592	2	1.277	1.37897e-08	rs572749994	43	Chemokine-like protein TAFA-2; Has a role as neurotrophic factor involved in neuronal survival and neurobiological functions; Belongs to the TAFA family.
ENSG00000070785	EIF2B3	1	45316450	45452282	-1	protein_coding	8891	EIF2B3	0.39344	-0.38383	5	1.038	1.55609e-08	rs184589510	2	Translation initiation factor eIF-2B subunit gamma; Catalyzes the exchange of eukaryotic initiation factor 2- bound GDP for GTP; Belongs to the eIF-2B gamma/epsilon subunits family.
ENSG00000005102	MEOX1	17	41717756	41739322	-1	protein_coding	4222	MEOX1	0.0653974	-1.29882	1	1.585	1.57247e-08	rs534388604	56	Homeobox protein MOX-1; Mesodermal transcription factor that plays a key role in somitogenesis and is specifically required for sclerotome development Required for maintenance of the sclerotome polarity and formation of the cranio-cervical joints
ENSG00000183255	PTTG1IP	21	46269500	46293752	-1	protein_coding	754	PTTG1IP	0.266254	0.440124	1	1.393	1.7096e-08	rs544877995	66	Pituitary tumor-transforming gene 1 protein-interacting protein; May facilitate PTTG1 nuclear translocation.
ENSG00000182185	RAD51B	14	68286496	69196935	1	protein_coding	5890	RAD51B	1.45737e-09	0.621695	5	28.8	1.87872e-08	rs550026970	53	DNA repair protein RAD51 homolog 2; Involved in the homologous recombination repair (HRR) pathway of double-stranded DNA breaks arising during DNA replication or induced by DNA-damaging agents May promote the assembly of presynaptic RAD51 nucleoprotein filaments
ENSG00000104447	TRPS1	8	116420724	116821899	-1	protein_coding	7227	TRPS1	0.990109	-0.347408	1	9.597	2.29177e-08	rs532096923	25	Zinc finger transcription factor Trps1; Transcriptional repressor Binds specifically to GATA sequences and represses expression of GATA-regulated genes at selected sites and stages in vertebrate development
ENSG00000135318	NT5E	6	86159809	86205500	1	protein_coding	4907	NT5E	2.33634e-06	-0.469731	1	0.48	2.5953e-08	rs142468898	20	5'-nucleotidase; Hydrolyzes extracellular nucleotides into membrane permeable nucleosides Exhibits AMP-, NAD-, and NMN-nucleosidase activities.
ENSG00000107551	RASSF4	10	45454855	45491339	1	protein_coding	83937	RASSF4	2.04595e-11	0.297552	1	16.41	3.15954e-08	rs566897163	31	Ras association domain-containing protein 4; Potential tumor suppressor May act as a KRAS effector protein
ENSG00000165511	C10orf25	10	45493146	45496336	-1	protein_coding	220979	C10orf25	0.0125673	-0.9292	1	16.41	3.15954e-08	rs566897163	31	No annotation found
ENSG00000165512	ZNF22	10	45495923	45500774	1	protein_coding	7570	ZNF22	0.126684	-0.107262	1	16.41	3.15954e-08	rs566897163	31	Zinc finger protein 22; Binds DNA through the consensus sequence 5'-CAATG-3' May be involved in transcriptional regulation and may play a role in tooth formation (By similarity).
ENSG00000172766	NAA16	13	41885341	41951166	1	protein_coding	79612	NAA16	1.70534e-10	0.430249	1	3.593	3.54617e-08	rs146475235	45	N-alpha-acetyltransferase 16, NatA auxiliary subunit; Auxillary subunit of the N-terminal acetyltransferase A (NatA) complex which displays alpha (N-terminal) acetyltransferase activity.
ENSG00000148655	C10orf11	10	77360998	78319925	1	protein_coding	83938	C10orf11	0.0410566	0.0298164	3	19	3.56797e-08	rs554748343	32	Leucine-rich melanocyte differentiation-associated protein; Required for melanocyte differentiation.
ENSG00000136367	ZFHX2	14	23990066	24025401	-1	protein_coding	85446	ZFHX2		0.593976	1	0.178	3.81781e-08	rs550820978	49	Zinc finger homeobox protein 2; Transcriptional regulator that is critical for the regulation of pain perception and processing of noxious stimuli.
ENSG00000185483	ROR1	1	64239693	64647181	1	protein_coding	4919	ROR1	0.906689	-0.819199	2	6.768	3.89382e-08	rs561597383	3	Inactive tyrosine-protein kinase transmembrane receptor ROR1; Has very low kinase activity in vitro and is unlikely to function as a tyrosine kinase in vivo Receptor for ligand WNT5A which activate downstream NFkB signaling pathway and may result in the inhibition of WNT3A-mediated signaling	3
ENSG00000105426	PTPRS	19	5158506	5340814	-1	protein_coding	5802	PTPRS	0.760915	1.80852	1	1.434	3.94734e-08	rs533750283	62	Receptor-type tyrosine-protein phosphatase S; Cell surface receptor that binds to glycosaminoglycans, including chondroitin sulfate proteoglycans and heparan sulfate proteoglycan Binding to chondroitin sulfate and heparan sulfate proteoglycans has opposite effects on PTPRS oligomerization and regulation of neurite outgrowth
ENSG00000167674	HDGFRP2	19	4472284	4502223	1	protein_coding	84717		0.892854		1	0.643	4.12799e-08	rs542265288	61	Hepatoma-derived growth factor-related protein 2; Involved in cellular growth control, through the regulation of cyclin D1 expression; Belongs to the HDGF family.
ENSG00000151746	BICD1	12	32259769	32536567	1	protein_coding	636	BICD1	0.144785	-0.104538	2	14.31	4.80132e-08	rs560539755	41	Protein bicaudal D homolog 1; Regulates coat complex coatomer protein I (COPI)-independent Golgi-endoplasmic reticulum transport by recruiting the dynein-dynactin motor complex.
ENSG00000124942	AHNAK	11	62201016	62323707	-1	protein_coding	79026	AHNAK	0.344567	-0.479742	12	8.228	6.10026e-08	rs11231085	35	Neuroblast differentiation-associated protein AHNAK; May be required for neuronal cell differentiation.
ENSG00000162415	ZSWIM5	1	45482071	45771881	-1	protein_coding	57643	ZSWIM5	0.116879	-0.469544	2	3.249	2.78489e-07	rs184589510	2	Zinc finger SWIM-type containing 5.
ENSG00000152582	SPEF2	5	35617946	35814713	1	protein_coding	79925	SPEF2	2.02916e-16	-0.435075	1	2.908	1.11158e-06	5:35851831:C:T	16	Sperm flagellar protein 2; Required for correct axoneme development in spermatozoa Important for normal development of the manchette and sperm head morphology
ENSG00000198863	RUNDC1	17	41132582	41145707	1	protein_coding	146923	RUNDC1	0.0189205	0.641087	1	5.151	2.06053e-06	rs534388604	56	RUN domain-containing protein 1; May play a role as p53/TP53 inhibitor and thus may have oncogenic activity.
ENSG00000131469	RPL27	17	41150290	41154976	1	protein_coding	6155	RPL27	0.822385	-0.126601	2	5.151	2.06053e-06	rs534388604	56	60S ribosomal protein L27; Component of the large ribosomal subunit Required for proper rRNA processing and maturation of 28S and 5.8S rRNAs.
ENSG00000068079	IFI35	17	41158742	41166473	1	protein_coding	3430	IFI35	5.69697e-08	0.0103923	2	5.151	2.06053e-06	rs534388604	56	Interferon-induced 35 kDa protein; Not yet known; Belongs to the NMI family.
ENSG00000012048	BRCA1	17	41196312	41277500	-1	protein_coding	672	BRCA1	3.28742e-20	-0.268752	1	4.245	2.40242e-06	rs534388604	56	Breast cancer type 1 susceptibility protein; E3 ubiquitin-protein ligase that specifically mediates the formation of 'Lys-6'-linked polyubiquitin chains and plays a central role in DNA repair by facilitating cellular responses to DNA damage It is unclear whether it also mediates the formation of other types of polyubiquitin chains
ENSG00000188554	NBR1	17	41322498	41363708	1	protein_coding	4077	NBR1	0.000436707	-0.826384	1	7.198	2.55625e-06	rs534388604	56	Next to BRCA1 gene 1 protein; Acts probably as a receptor for selective autophagosomal degradation of ubiquitinated targets.
ENSG00000126787	DLGAP5	14	55614830	55658396	-1	protein_coding	9787	DLGAP5	1.7411e-05	0.0260556	1	0.272	5.34348e-06	rs569721608	52	Disks large-associated protein 5; Potential cell cycle regulator that may play a role in carcinogenesis of cancer cells Mitotic phosphoprotein regulated by the ubiquitin-proteasome pathway
ENSG00000152611	CAPSL	5	35904397	35938881	-1	protein_coding	133690	CAPSL	0.000440615	0.113538	12	6.975	5.67531e-06	5:35851831:C:T	16	Calcyphosin-like protein; Calcyphosine like.
ENSG00000173846	PLK3	1	45265897	45271662	1	protein_coding	1263	PLK3	6.24924e-05	-0.526966	1	0.781	1.00397e-05	rs184589510	2	Serine/threonine-protein kinase PLK3; Serine/threonine-protein kinase involved in cell cycle regulation, response to stress and Golgi disassembly Polo-like kinases act by binding and phosphorylating proteins are that already phosphorylated on a specific motif recognized by the POLO box domains
ENSG00000188396	TCTEX1D4	1	45271585	45272957	-1	protein_coding	343521	TCTEX1D4	0.208824	-0.533454	1	0.781	1.00397e-05	rs184589510	2	Tctex1 domain containing 4.	2
ENSG00000222009	BTBD19	1	45274154	45281257	1	protein_coding	149478	BTBD19			1	0.781	1.00397e-05	rs184589510	2	BTB/POZ domain-containing protein 19; BTB domain containing 19.	1
ENSG00000119396	RAB14	9	123940415	123985292	-1	protein_coding	51552	RAB14	0.973483	-0.543681	1	10.74	1.18675e-05	rs202069815	29	Ras-related protein Rab-14; Involved in membrane trafficking between the Golgi complex and endosomes during early embryonic development Regulates the Golgi to endosome transport of FGFR-containing vesicles during early development, a key process for developing basement membrane and epiblast and primitive endoderm lineages during early postimplantation development
ENSG00000145626	UGT3A1	5	35951112	36001130	-1	protein_coding	133688	UGT3A1	5.21347e-10	1.50718	7	6.452	1.53088e-05	5:35851831:C:T	16	UDP-glucuronosyltransferase 3A1; UDP-glucuronosyltransferases catalyze phase II biotransformation reactions in which lipophilic substrates are conjugated with glucuronic acid to increase water solubility and enhance excretion They are of major importance in the conjugation and subsequent elimination of potentially toxic xenobiotics and endogenous compounds (By similarity); Belongs to the UDP-glyc…
ENSG00000111860	CEP85L	6	118781935	119031238	-1	protein_coding	387119	CEP85L	0.00496391	0.29857	1	6.213	1.68083e-05	rs146340575	21	Centrosomal protein 85 like; Belongs to the CEP85 family.
ENSG00000196376	SLC35F1	6	118228689	118638839	1	protein_coding	222553	SLC35F1	0.388506	-0.35819	1	1.118	1.74442e-05	rs146340575	21	Solute carrier family 35 member F1; Putative solute transporter.
ENSG00000198216	CACNA1E	1	181382238	181777219	1	protein_coding	777	CACNA1E	1	-0.119553	1	17.2	0.000267656	rs565756652	4	Voltage-dependent R-type calcium channel subunit alpha-1E; Voltage-sensitive calcium channels (VSCC) mediate the entry of calcium ions into excitable cells They are also involved in a variety of calcium-dependent processes, including muscle contraction, hormone or neurotransmitter release, gene expression, cell motility, cell division and cell death
ENSG00000111879	FAM184A	6	119280928	119470552	-1	protein_coding	79632	FAM184A	2.04434e-13		5	8.429	0.000382915	rs146340575	21	Protein FAM184A; Family with sequence similarity 184 member A.
ENSG00000105289	TJP3	19	3708107	3750811	1	protein_coding	27134	TJP3	2.20425e-21	0.317296	2	3.023	0.000612278	rs542265288	61	Tight junction protein ZO-3; TJP1, TJP2, and TJP3 are closely related scaffolding proteins that link tight junction (TJ) transmembrane proteins such as claudins, junctional adhesion molecules, and occludin to the actin cytoskeleton The tight junction acts to limit movement of substances through the paracellular space and as a boundary between the compositionally distinct apical and basolateral pl…
ENSG00000108828	VAT1	17	41166622	41177140	-1	protein_coding	10493	VAT1	0.019956	-0.967131	1	0.056	0.00106267	rs534388604	56	Synaptic vesicle membrane protein VAT-1 homolog; Possesses ATPase activity (By similarity) Plays a part in calcium-regulated keratinocyte activation in epidermal repair mechanisms
ENSG00000160255	ITGB2	21	46305868	46351904	-1	protein_coding	3689	ITGB2	3.87638e-05	1.95525	1	0.929	0.00302708	rs544877995	66	Integrin beta-2; Integrin ITGAL/ITGB2 is a receptor for ICAM1, ICAM2, ICAM3 and ICAM4 Integrin ITGAL/ITGB2 is also a receptor for the secreted form of ubiquitin-like protein ISG15; the interaction is mediated by ITGAL
ENSG00000183250	C21orf67	21	46352729	46359828	-1	protein_coding		C21orf67			1	0.929	0.00302708	rs544877995	66	No annotation found
ENSG00000160256	FAM207A	21	46359925	46396904	1	protein_coding	85395	FAM207A	0.0395818		1	0.929	0.00302708	rs544877995	66	Protein FAM207A; Family with sequence similarity 207 member A.
ENSG00000187240	DYNC2H1	11	102980160	103350591	1	protein_coding	79659	DYNC2H1	2.17854e-21	-0.394701	1	2.245	0.00462536	rs577058373	37	Cytoplasmic dynein 2 heavy chain 1; May function as a motor for intraflagellar retrograde transport Functions in cilia biogenesis
ENSG00000198554	WDHD1	14	55405668	55493823	-1	protein_coding	11169	WDHD1	1.82371e-11	0.143459	1	0.028	0.00675947	rs569721608	52	WD repeat and HMG-box DNA-binding protein 1; Acts as a replication initiation factor that brings together the MCM2-7 helicase and the DNA polymerase alpha/primase complex in order to initiate DNA replication.
ENSG00000111700	SLCO1B3	12	20963636	21243040	1	protein_coding	28234	SLCO1B3	9.24108e-17	-0.298887	1	5.908	0.00795237	rs550360936	40	Solute carrier organic anion transporter family member 1B3; Mediates the Na(+)-independent uptake of organic anions such as 17-beta-glucuronosyl estradiol, taurocholate, triiodothyronine (T3), leukotriene C4, dehydroepiandrosterone sulfate (DHEAS), methotrexate and sulfobromophthalein (BSP) Involved in the clearance of bile acids and organic anions from the liver; Belongs to the organo anion tran…
ENSG00000257046	LST3	12	20968608	21243179	1	protein_coding			2.45571e-17		1	5.908	0.00795237	rs550360936	40	Solute carrier organic anion transporter family member 1B3; Mediates the Na(+)-independent uptake of organic anions such as 17-beta-glucuronosyl estradiol, taurocholate, triiodothyronine (T3), leukotriene C4, dehydroepiandrosterone sulfate (DHEAS), methotrexate and sulfobromophthalein (BSP) Involved in the clearance of bile acids and organic anions from the liver; Belongs to the organo anion tran…
ENSG00000205754	SLCO1B7	12	20968673	21245679	1	protein_coding	338821	SLCO1B7	4.92485e-17	0.114508	1	5.908	0.00795237	rs550360936	40	Solute carrier organic anion transporter family member 1B7.
ENSG00000187147	RNF220	1	44870866	45117396	1	protein_coding	55182	RNF220	0.999278	-0.541774	1	10.49	0.00867749	rs184589510	2	E3 ubiquitin-protein ligase RNF220; E3 ubiquitin-protein ligase that promotes the ubiquitination and proteasomal degradation of SIN3B (By similarity) Independently of its E3 ligase activity, acts as a CTNNB1 stabilizer through USP7- mediated deubiquitination of CTNNB1 promoting Wnt signaling.
ENSG00000125851	PCSK2	20	17206752	17465223	1	protein_coding	5126	PCSK2	0.994186	1.11406	2	1.579	0.0119983	rs570342077	64	Neuroendocrine convertase 2; Involved in the processing of hormone and other protein precursors at sites comprised of pairs of basic amino acid residues Responsible for the release of glucagon from proglucagon in pancreatic A cells; Belongs to the peptidase S8 family
ENSG00000057294	PKP2	12	32943679	33049774	-1	protein_coding	5318	PKP2	6.1431e-10	0.575235	2	5.042	0.0152482	rs560539755	41	Plakophilin-2; May play a role in junctional plaques.
ENSG00000088035	ALG6	1	63833261	63904233	1	protein_coding	29929	ALG6	0.0553676	-0.307103	2	9.2	0.0236877	rs561597383	3	Dolichyl pyrophosphate Man9GlcNAc2 alpha-1,3-glucosyltransferase; Adds the first glucose residue to the lipid-linked oligosaccharide precursor for N-linked glycosylation Transfers glucose from dolichyl phosphate glucose (Dol-P-Glc) onto the lipid-linked oligosaccharide Man(9)GlcNAc(2)-PP-Dol.
ENSG00000255804	OR6J1	14	23102673	23103716	-1	protein_coding		OR6J1	0.406853		1	5.337	0.0242526	rs550820978	49	Olfactory receptor 6J1; Odorant receptor; Belongs to the G-protein coupled receptor 1 family.
ENSG00000184611	KCNH7	2	163227917	163695240	-1	protein_coding	90134	KCNH7	0.984446		2	1.242	0.0314468	rs184963013	7	Potassium voltage-gated channel subfamily H member 7; Pore-forming (alpha) subunit of voltage-gated potassium channel Channel properties may be modulated by cAMP and subunit assembly; Belongs to the potassium channel family
ENSG00000112699	GMDS	6	1624041	2245926	-1	protein_coding	2762	GMDS	0.99769		1	0.749	0.0347651	rs530248985	19	GDP-mannose 4,6 dehydratase; Catalyzes the conversion of GDP-D-mannose to GDP-4-dehydro-6- deoxy-D-mannose; Belongs to the NAD(P)-dependent epimerase/dehydratase family GDP-mannose 4,6-dehydratase subfamily.
ENSG00000139800	ZIC5	13	100615218	100624163	-1	protein_coding	85416	ZIC5		-0.385338	1	14.49	0.0382293	rs564908805	46	Zinc finger protein ZIC 5; Essential for neural crest development, converting cells from an epidermal fate to a neural crest cell fate Binds to DNA (By similarity); Belongs to the GLI C2H2-type zinc-finger protein family.
ENSG00000043355	ZIC2	13	100634026	100639018	1	protein_coding	7546	ZIC2			1	14.49	0.0382293	rs564908805	46	Zinc finger protein ZIC 2; Acts as a transcriptional activator or repressor Plays important roles in the early stage of organogenesis of the CNS
ENSG00000111885	MAN1A1	6	119498374	119670926	-1	protein_coding	4121	MAN1A1	0.803867	-0.518762	1	0.759	0.0469935	rs146340575	21	Mannosyl-oligosaccharide 1,2-alpha-mannosidase IA; Involved in the maturation of Asn-linked oligosaccharides Progressively trim alpha-1,2-linked mannose residues from Man(9)GlcNAc(2) to produce Man(5)GlcNAc(2); Belongs to the glycosyl hydrolase 47 family.
ENSG00000169885	CALML6	1	1846266	1848735	1	protein_coding	163688	CALML6	0.000127437	0.347916	1	4.572		rs541950369	1	Calmodulin-like protein 6; Calmodulin like 6; Belongs to the calmodulin family Calglandulin subfamily.
ENSG00000178821	TMEM52	1	1849029	1850712	-1	protein_coding	339456	TMEM52	0.328693		1	4.572		rs541950369	1	Transmembrane protein 52.
ENSG00000142609	C1orf222	1	1853396	1935276	-1	protein_coding	85452	C1orf222			1	4.572		rs541950369	1	Cilia- and flagella-associated protein 74; As part of the central apparatus of the cilium axoneme may play a role in cilium movement.
ENSG00000163082	SGPP2	2	223289236	223425667	1	protein_coding	130367	SGPP2	0.0122738	0.837392	1	6.647		rs574402291	9	Sphingosine-1-phosphate phosphatase 2; Has specific phosphohydrolase activity towards sphingoid base 1-phosphates Has high phosphohydrolase activity against dihydrosphingosine-1-phosphate and sphingosine-1-phosphate (S1P) in vitro
ENSG00000177565	TBL1XR1	3	176737143	176915261	-1	protein_coding	79718	TBL1XR1	0.998822	0.453886	1	5.699		rs572008209	13	F-box-like/WD repeat-containing protein TBL1XR1; F-box-like protein involved in the recruitment of the ubiquitin/19S proteasome complex to nuclear receptor-regulated transcription units Plays an essential role in transcription activation mediated by nuclear receptors
ENSG00000111877	MCM9	6	119134605	119256327	-1	protein_coding	254394	MCM9	0.00391783	0.606342	1	3.046		rs146340575	21	DNA helicase MCM9; Component of the MCM8-MCM9 complex, a complex involved in the repair of double-stranded DNA breaks (DBSs) and DNA interstrand cross- links (ICLs) by homologous recombination (HR) Required for DNA resection by the MRE11-RAD50-NBN/NBS1 (MRN) complex by recruiting the MRN complex to the repair site and by promoting the complex nuclease activity
ENSG00000111875	ASF1A	6	119215384	119230332	1	protein_coding	25842	ASF1A	0.138785	-0.411015	1	3.046		rs146340575	21	Histone chaperone ASF1A; Histone chaperone that facilitates histone deposition and histone exchange and removal during nucleosome assembly and disassembly Cooperates with chromatin assembly factor 1 (CAF-1) to promote replication-dependent chromatin assembly and with HIRA to promote replication-independent chromatin assembly
ENSG00000251349	MSANTD3-TMEFF1	9	103204553	103339918	1	protein_coding	100526694	MSANTD3-TMEFF1			1	1.005		rs142018521	28	MSANTD3-TMEFF1 readthrough.
ENSG00000241697	TMEFF1	9	103204560	103339918	1	protein_coding	8577	TMEFF1	0.551607		1	1.005		rs142018521	28	Tomoregulin-1; May inhibit NODAL and BMP signaling during neural patterning (By similarity) May be a tumor suppressor in brain cancers.
ENSG00000136861	CDK5RAP2	9	123151147	123342448	-1	protein_coding	55755	CDK5RAP2	5.70876e-16	-0.167916	1	22.7		rs202069815	29	CDK5 regulatory subunit-associated protein 2; Potential regulator of CDK5 activity via its interaction with CDK5R1 Negative regulator of centriole disengagement (licensing) which maintains centriole engagement and cohesion
ENSG00000106780	MEGF9	9	123363091	123476748	-1	protein_coding	1955	MEGF9	0.921919	-0.638378	1	32		rs202069815	29	Multiple epidermal growth factor-like domains protein 9; Multiple EGF like domains 9.
ENSG00000056558	TRAF1	9	123664671	123691451	-1	protein_coding	7185	TRAF1	0.0567443	-0.263088	1	1.88		rs202069815	29	TNF receptor-associated factor 1; Adapter molecule that regulates the activation of NF-kappa-B and JNK Plays a role in the regulation of cell survival and apoptosis
ENSG00000148180	GSN	9	123970072	124095121	1	protein_coding	2934	GSN	3.18618e-06		1	11.47		rs202069815	29	Gelsolin; Calcium-regulated, actin-modulating protein that binds to the plus (or barbed) ends of actin monomers or filaments, preventing monomer exchange (end-blocking or capping) It can promote the assembly of monomers into filaments (nucleation) as well as sever filaments already formed
ENSG00000175764	TTLL11	9	124584207	124855885	-1	protein_coding	158135	TTLL11	0.0182318	-0.579681	3	3.979		rs202069815	29	Tubulin polyglutamylase TTLL11; Polyglutamase which preferentially modifies alpha-tubulin Involved in the side-chain elongation step of the polyglutamylation reaction rather than in the initiation step (By similarity)
ENSG00000165655	ZNF503	10	77157588	77161664	-1	protein_coding	84858	ZNF503	0.887882	-0.94488	1	2.625		rs554748343	32	Zinc finger protein 503; May function as a transcriptional repressor.
ENSG00000137745	MMP13	11	102813724	102826463	-1	protein_coding	4322	MMP13	2.16778e-05	-0.281154	1	0.214		rs577058373	37	Collagenase 3; Plays a role in the degradation of extracellular matrix proteins including fibrillar collagen, fibronectin, TNC and ACAN Cleaves triple helical collagens, including type I, type II and type III collagen, but has the highest activity with soluble type II collagen
ENSG00000120690	ELF1	13	41506056	41635576	-1	protein_coding	1997	ELF1	0.54778	-0.476383	1	6.462		rs146475235	45	ETS-related transcription factor Elf-1; Transcription factor that activates the LYN and BLK promoters Appears to be required for the T-cell-receptor-mediated trans activation of HIV-2 gene expression
ENSG00000102780	DGKH	13	42614176	42830714	1	protein_coding	160851	DGKH	0.818124		2	5.475		rs146475235	45	Diacylglycerol kinase eta; Phosphorylates diacylglycerol (DAG) to generate phosphatidic acid (PA) Plays a key role in promoting cell growth
ENSG00000125304	TM9SF2	13	100153671	100216260	1	protein_coding	9375	TM9SF2	0.999928	-0.620684	1	3.886		rs564908805	46	Transmembrane 9 superfamily member 2; In the intracellular compartments, may function as a channel or small molecule transporter.
ENSG00000129460	NGDN	14	23938897	23979071	1	protein_coding	25983	NGDN	6.84417e-07	0.0978661	1	5.921		rs550820978	49	Neuroguidin; Involved in the translational repression of cytoplasmic polyadenylation element (CPE)-containing mRNAs; Belongs to the SAS10 family.
ENSG00000140443	IGF1R	15	99192200	99507759	1	protein_coding	3480	IGF1R	0.552974	0.346634	1	2.565		rs570818927	54	Insulin-like growth factor 1 receptor alpha chain; Receptor tyrosine kinase which mediates actions of insulin- like growth factor 1 (IGF1) Binds IGF1 with high affinity and IGF2 and insulin (INS) with a lower affinity
ENSG00000103852	TTC23	15	99676528	99791428	-1	protein_coding	64927	TTC23	4.35102e-16	0.391638	1	4.11		rs570818927	54	Tetratricopeptide repeat protein 23; Participates positively in the ciliary Hedgehog (Hh) signaling.
ENSG00000158270	COLEC12	18	319361	500722	-1	protein_coding	81035	COLEC12	0.991466		1	3.757		rs541992071	58	Collectin-12; Scavenger receptor that displays several functions associated with host defense Promotes binding and phagocytosis of Gram-positive, Gram-negative bacteria and yeast
ENSG00000161091	MFSD12	19	3538259	3574288	-1	protein_coding	126321	MFSD12	1.0741e-09		1	2.826		rs542265288	61	Major facilitator superfamily domain containing 12.
ENSG00000064961	HMG20B	19	3572775	3579086	1	protein_coding	10362	HMG20B	0.342236		1	2.826		rs542265288	61	High mobility group 20B; Required for correct progression through G2 phase of the cell cycle and entry into mitosis Required for RCOR1/CoREST mediated repression of neuronal specific gene promoters.
ENSG00000179855	GIPC3	19	3585551	3593539	1	protein_coding	126326	GIPC3	0.0542521	2.26318	1	2.826		rs542265288	61	PDZ domain-containing protein GIPC3; Required for postnatal maturation of the hair bundle and long-term survival of hair cells and spiral ganglion.
ENSG00000105248	CCDC94	19	4247076	4269087	1	protein_coding	55702	CCDC94	0.000960471	-0.233222	1	0.8		rs542265288	61	Splicing factor YJU2; Part of the spliceosome which catalyzes two sequential transesterification reactions, first the excision of the non-coding intron from pre-mRNA and then the ligation of the coding exons to form the mature mRNA Plays a role in stabilizing the structure of the spliceosome catalytic core and docking of the branch helix into the active site, producing 5'-exon and lariat intron-3…
ENSG00000172264	MACROD2	20	13976015	16033842	1	protein_coding	140733	MACROD2	0.0113567	3.34669	1	4.774		rs570342077	64	ADP-ribose glycohydrolase MACROD2; Removes ADP-ribose from asparatate and glutamate residues in proteins bearing a single ADP-ribose moiety Inactive towards proteins bearing poly-ADP-ribose
ENSG00000089177	KIF16B	20	16252749	16554078	-1	protein_coding	55614	KIF16B	4.35337e-13	0.161312	2	8.642		rs570342077	64	Kinesin-like protein KIF16B; Plus end-directed microtubule-dependent motor protein involved in endosome transport and receptor recycling and degradation Regulates the plus end motility of early endosomes and the balance between recycling and degradation of receptors such as EGF receptor (EGFR) and FGF receptor (FGFR)
ENSG00000125870	SNRPB2	20	16710606	16722421	1	protein_coding	6629	SNRPB2	0.320265	0.10055	1	1.24		rs570342077	64	U2 small nuclear ribonucleoprotein B'; Involved in pre-mRNA splicing as component of the spliceosome Associated with sn-RNP U2, where it contributes to the binding of stem loop IV of U2 snRNA.

## Sheet: SD9
DATE ADDED TO CATALOG	PUBMEDID	FIRST AUTHOR	DATE	JOURNAL	LINK	STUDY	DISEASE/TRAIT	INITIAL SAMPLE SIZE	REPLICATION SAMPLE SIZE	REGION	CHR_ID	CHR_POS	REPORTED GENE(S)	MAPPED_GENE	UPSTREAM_GENE_ID	DOWNSTREAM_GENE_ID	SNP_GENE_IDS	UPSTREAM_GENE_DISTANCE	DOWNSTREAM_GENE_DISTANCE	STRONGEST SNP-RISK ALLELE	SNPS	MERGED	SNP_ID_CURRENT	CONTEXT	INTERGENIC	RISK ALLELE FREQUENCY	P-VALUE	PVALUE_MLOG	P-VALUE (TEXT)	OR or BETA	95% CI (TEXT)	PLATFORM [SNPS PASSING QC]	CNV
2017-08-18	28448500	Graff M	2017-04-27	PLoS Genet	www.ncbi.nlm.nih.gov/pubmed/28448500	Genome-wide physical activity interactions in adiposity - A meta-analysis of 200,452 adults.	Body mass index	2,518 African American women, 86,278 European ancestry women, 1,773 Filipino ancestry women, 1,030 Indian ancestry women, 1,457 African American men, 55,137 European ancestry men, 7,648 Indian ancestry men, 5,527 European ancestry individuals	6,244 African American women, 17,531 European ancestry women, 329 African American men, 19,956 European ancestry men	6p12.3	6	50835337	TFAP2B	TFAP2B			ENSG00000008196			rs987237-G	rs987237	0	987237	intron_variant	0	0.1842	3e-11	10.5229	(women)	0.0391	[0.028-0.051] kg/m2 increase	Affymetrix, Illumina, Perlegen [~ 2500000] (imputed)	N
2017-08-18	28448500	Graff M	2017-04-27	PLoS Genet	www.ncbi.nlm.nih.gov/pubmed/28448500	Genome-wide physical activity interactions in adiposity - A meta-analysis of 200,452 adults.	Body mass index	2,518 African American women, 86,278 European ancestry women, 1,773 Filipino ancestry women, 1,030 Indian ancestry women, 1,457 African American men, 55,137 European ancestry men, 7,648 Indian ancestry men, 5,527 European ancestry individuals	6,244 African American women, 17,531 European ancestry women, 329 African American men, 19,956 European ancestry men	11p11.2	11	47508395	CUGBP1	CELF1			ENSG00000149187			rs7124681-A	rs7124681	0	7124681	intron_variant	0	0.4018	3e-07	6.52288	(women)	0.0235	[0.014-0.033] kg/m2 increase	Affymetrix, Illumina, Perlegen [~ 2500000] (imputed)	N
2017-08-18	28448500	Graff M	2017-04-27	PLoS Genet	www.ncbi.nlm.nih.gov/pubmed/28448500	Genome-wide physical activity interactions in adiposity - A meta-analysis of 200,452 adults.	Body mass index	2,518 African American women, 86,278 European ancestry women, 1,773 Filipino ancestry women, 1,030 Indian ancestry women, 1,457 African American men, 55,137 European ancestry men, 7,648 Indian ancestry men, 5,527 European ancestry individuals	6,244 African American women, 17,531 European ancestry women, 329 African American men, 19,956 European ancestry men	16p12.3	16	19924067	GPRC5B	GPRC5B - NA	ENSG00000167191			37900		rs12446632-G	rs12446632	0	12446632	intergenic_variant	1	0.8641	5e-06	5.30103	(women)	0.031	[0.018-0.044] kg/m2 increase	Affymetrix, Illumina, Perlegen [~ 2500000] (imputed)	N
2017-08-18	28448500	Graff M	2017-04-27	PLoS Genet	www.ncbi.nlm.nih.gov/pubmed/28448500	Genome-wide physical activity interactions in adiposity - A meta-analysis of 200,452 adults.	Body mass index	2,518 African American women, 86,278 European ancestry women, 1,773 Filipino ancestry women, 1,030 Indian ancestry women, 1,457 African American men, 55,137 European ancestry men, 7,648 Indian ancestry men, 5,527 European ancestry individuals	6,244 African American women, 17,531 European ancestry women, 329 African American men, 19,956 European ancestry men	11p11.2	11	47508395	CUGBP1	CELF1			ENSG00000149187			rs7124681-A	rs7124681	0	7124681	intron_variant	0	0.4018	2e-06	5.69897	(men)	0.025	[0.015-0.035] kg/m2 increase	Affymetrix, Illumina, Perlegen [~ 2500000] (imputed)	N
2017-08-18	28448500	Graff M	2017-04-27	PLoS Genet	www.ncbi.nlm.nih.gov/pubmed/28448500	Genome-wide physical activity interactions in adiposity - A meta-analysis of 200,452 adults.	Body mass index	2,518 African American women, 86,278 European ancestry women, 1,773 Filipino ancestry women, 1,030 Indian ancestry women, 1,457 African American men, 55,137 European ancestry men, 7,648 Indian ancestry men, 5,527 European ancestry individuals	6,244 African American women, 17,531 European ancestry women, 329 African American men, 19,956 European ancestry men	16p12.3	16	19924067	GPRC5B	GPRC5B - NA	ENSG00000167191			37900		rs12446632-G	rs12446632	0	12446632	intergenic_variant	1	0.8641	1e-06	6	(men)	0.0383	[0.023-0.054] kg/m2 increase	Affymetrix, Illumina, Perlegen [~ 2500000] (imputed)	N
2017-08-18	28448500	Graff M	2017-04-27	PLoS Genet	www.ncbi.nlm.nih.gov/pubmed/28448500	Genome-wide physical activity interactions in adiposity - A meta-analysis of 200,452 adults.	Waist circumference adjusted for body mass index	2,518 African American women, 85,730 European ancestry women, 1,773 Filipino ancestry women, 1,030 Indian ancestry women, 1,457 African American men, 54,792 European ancestry men, 7,648 Indian ancestry men, 5,527 European ancestry individuals	6,244 African American women, 17,531 European ancestry women, 329 African American men, 19,956 European ancestry men	1p36.13	1	16981663	MFAP2	MFAP2 - ATP13A2	ENSG00000117122	ENSG00000159363		1031	4295	rs9435732-C	rs9435732	0	9435732	intron_variant	1	0.7313	4e-10	9.39794	(EA, men)	0.039	[0.027-0.051] cm increase	Affymetrix, Illumina, Perlegen [~ 2500000] (imputed)	N
2017-08-30	27863252	Astle WJ	2016-11-17	Cell	www.ncbi.nlm.nih.gov/pubmed/27863252	The Allelic Landscape of Human Blood Cell Trait Variation and Links to Common Complex Disease.	Hematocrit	173,039 European ancestry individuals		12p13.1	12	12893277	GPRC5A	GPRC5A			ENSG00000013588			rs12811512-T	rs12811512	0	12811512	intron_variant	0	0.1516	1e-09	9		0.0299789	[0.02-0.04] unit decrease	Affymetrix [~ 2500000] (imputed)	N
2017-08-18	28448500	Graff M	2017-04-27	PLoS Genet	www.ncbi.nlm.nih.gov/pubmed/28448500	Genome-wide physical activity interactions in adiposity - A meta-analysis of 200,452 adults.	Waist circumference adjusted for body mass index	2,518 African American women, 85,730 European ancestry women, 1,773 Filipino ancestry women, 1,030 Indian ancestry women, 1,457 African American men, 54,792 European ancestry men, 7,648 Indian ancestry men, 5,527 European ancestry individuals	6,244 African American women, 17,531 European ancestry women, 329 African American men, 19,956 European ancestry men	2q37.1	2	231995367	DIS3L2	DIS3L2			ENSG00000144535			rs3116162-A	rs3116162	0	3116162	intron_variant	0	0.9133	1e-06	6	(EA, men)	0.0592	[0.035-0.083] cm increase	Affymetrix, Illumina, Perlegen [~ 2500000] (imputed)	N
2017-08-18	28448500	Graff M	2017-04-27	PLoS Genet	www.ncbi.nlm.nih.gov/pubmed/28448500	Genome-wide physical activity interactions in adiposity - A meta-analysis of 200,452 adults.	Waist circumference adjusted for body mass index	2,518 African American women, 85,730 European ancestry women, 1,773 Filipino ancestry women, 1,030 Indian ancestry women, 1,457 African American men, 54,792 European ancestry men, 7,648 Indian ancestry men, 5,527 European ancestry individuals	6,244 African American women, 17,531 European ancestry women, 329 African American men, 19,956 European ancestry men	2q37.1	2	232320342	DIS3L2	DIS3L2			ENSG00000144535			rs6437061-A	rs6437061	0	6437061	intron_variant	0	0.5973	2e-09	8.69897	(EA, men)	0.0357	[0.024-0.047] cm increase	Affymetrix, Illumina, Perlegen [~ 2500000] (imputed)	N
2017-08-18	28448500	Graff M	2017-04-27	PLoS Genet	www.ncbi.nlm.nih.gov/pubmed/28448500	Genome-wide physical activity interactions in adiposity - A meta-analysis of 200,452 adults.	Waist circumference adjusted for body mass index	2,518 African American women, 85,730 European ancestry women, 1,773 Filipino ancestry women, 1,030 Indian ancestry women, 1,457 African American men, 54,792 European ancestry men, 7,648 Indian ancestry men, 5,527 European ancestry individuals	6,244 African American women, 17,531 European ancestry women, 329 African American men, 19,956 European ancestry men	5q11.2	5	56565039	MAP3K1	C5orf67			ENSG00000225940			rs3936510-T	rs3936510	0	3936510	intron_variant	0	0.1867	2e-12	11.699	(EA, women)	0.045	[0.032-0.058] cm increase	Affymetrix, Illumina, Perlegen [~ 2500000] (imputed)	N
2017-11-30	29059683	Michailidou K	2017-10-23	Nature	www.ncbi.nlm.nih.gov/pubmed/29059683	Association analysis identifies 65 new breast cancer risk loci.	Breast cancer	76,192 European ancestry cases, 63,082 European ancestry controls	46,785 European ancestry cases, 42,892 European ancestry controls, 14,068 East Asian ancestry cases, 13,104 East Asian ancestry controls	5p15.33	5	2777197	NR	C5orf38 - NA	ENSG00000186493			21800		rs7709328-A	rs7709328	0	7709328	intergenic_variant	1	0.4164	3e-07	6.52288	(EA)	0.0327	[0.02-0.045] unit increase	Illumina [~ 11800000] (imputed)	N
2017-08-30	27863252	Astle WJ	2016-11-17	Cell	www.ncbi.nlm.nih.gov/pubmed/27863252	The Allelic Landscape of Human Blood Cell Trait Variation and Links to Common Complex Disease.	Hematocrit	173,039 European ancestry individuals		8q23.3	8	115521531	TRPS1	TRPS1			ENSG00000104447			rs1905376-G	rs1905376	0	1905376	intron_variant	0	0.5473	6e-14	13.2218		0.0267107	[0.02-0.034] unit increase	Affymetrix [~ 2500000] (imputed)	N
2016-10-14	26634245	Lutz SM	2015-12-03	BMC Genet	www.ncbi.nlm.nih.gov/pubmed/26634245	A genome-wide association study identifies risk loci for spirometric measures among smokers of European and African ancestry.	Post bronchodilator FEV1/FVC ratio	10,094 European ancestry current and former smoker individuals, 3,260 African American current and former smoker individuals, 178 current and former smoker individuals		20p12.1	20	16299665	KIF16B	KIF16B			ENSG00000089177			rs190821608-C	rs190821608	0	190821608	intron_variant	0	1	3e-06	5.52288	(AA)	0.488	unit increase	Illumina [NR] (imputed)	N
2017-08-22	28448500	Graff M	2017-04-27	PLoS Genet	www.ncbi.nlm.nih.gov/pubmed/28448500	Genome-wide physical activity interactions in adiposity - A meta-analysis of 200,452 adults.	Waist-to-hip ratio adjusted for body mass index	2,518 African American women, 83,707 European ancestry women, 1,773 Filipino ancestry women, 1,030 Indian ancestry women, 1,457 African American men, 52,993 European ancestry men, 7,648 Indian ancestry men, 5,527 European ancestry individuals	6,244 African American women, 17,531 European ancestry women, 329 African American men, 19,956 European ancestry men	5q11.2	5	56565039	MAP3K1	C5orf67			ENSG00000225940			rs3936510-T	rs3936510	0	3936510	intron_variant	0	0.1875	2e-08	7.69897	(EA)	0.0289	[0.019-0.039] unit increase	Affymetrix, Illumina, Perlegen [~ 2500000] (imputed)	N
2017-11-30	29059683	Michailidou K	2017-10-23	Nature	www.ncbi.nlm.nih.gov/pubmed/29059683	Association analysis identifies 65 new breast cancer risk loci.	Breast cancer	76,192 European ancestry cases, 63,082 European ancestry controls	46,785 European ancestry cases, 42,892 European ancestry controls, 14,068 East Asian ancestry cases, 13,104 East Asian ancestry controls	14q24.1	14	68513118	NR	RAD51B			ENSG00000182185			rs11624333-C	rs11624333	0	11624333	intron_variant	0	0.2595	7e-42	41.1549	(EA)	0.0968	[0.083-0.111] unit decrease	Illumina [~ 11800000] (imputed)	N
2017-08-18	28448500	Graff M	2017-04-27	PLoS Genet	www.ncbi.nlm.nih.gov/pubmed/28448500	Genome-wide physical activity interactions in adiposity - A meta-analysis of 200,452 adults.	Body mass index (joint analysis main effects and physical activity interaction)	2,518 African American women, 86,278 European ancestry women, 1,773 Filipino ancestry women, 1,030 Indian ancestry women, 1,457 African American men, 55,137 European ancestry men, 7,648 Indian ancestry men, 5,527 European ancestry individuals	6,244 African American women, 17,531 European ancestry women, 329 African American men, 19,956 European ancestry men	11p11.2	11	47508395	CUGBP1	CELF1			ENSG00000149187			rs7124681-?	rs7124681	0	7124681	intron_variant	0	NR	5e-06	5.30103	(EA, women)			Affymetrix, Illumina, Perlegen [~ 2500000] (imputed)	N
2017-08-30	27863252	Astle WJ	2016-11-17	Cell	www.ncbi.nlm.nih.gov/pubmed/27863252	The Allelic Landscape of Human Blood Cell Trait Variation and Links to Common Complex Disease.	Plateletcrit	164,339 European ancestry individuals		15q26.3	15	98704812	IGF1R	IGF1R			ENSG00000140443			rs4965426-A	rs4965426	0	4965426	intron_variant	0	0.1428	1e-11	11		0.0354392	[0.025-0.046] unit decrease	Affymetrix [~ 2500000] (imputed)	N
2017-08-18	28448500	Graff M	2017-04-27	PLoS Genet	www.ncbi.nlm.nih.gov/pubmed/28448500	Genome-wide physical activity interactions in adiposity - A meta-analysis of 200,452 adults.	Body mass index (joint analysis main effects and physical activity interaction)	2,518 African American women, 86,278 European ancestry women, 1,773 Filipino ancestry women, 1,030 Indian ancestry women, 1,457 African American men, 55,137 European ancestry men, 7,648 Indian ancestry men, 5,527 European ancestry individuals	6,244 African American women, 17,531 European ancestry women, 329 African American men, 19,956 European ancestry men	5q13.3	5	75719417	C5orf37, POC5	POC5 - SLC25A5P9	ENSG00000152359	ENSG00000251078		1969	33153	rs2112347-?	rs2112347	0	2112347	intergenic_variant	1	NR	1e-08	8	(EA)			Affymetrix, Illumina, Perlegen [~ 2500000] (imputed)	N
2017-08-18	28448500	Graff M	2017-04-27	PLoS Genet	www.ncbi.nlm.nih.gov/pubmed/28448500	Genome-wide physical activity interactions in adiposity - A meta-analysis of 200,452 adults.	Body mass index (joint analysis main effects and physical activity interaction)	2,518 African American women, 86,278 European ancestry women, 1,773 Filipino ancestry women, 1,030 Indian ancestry women, 1,457 African American men, 55,137 European ancestry men, 7,648 Indian ancestry men, 5,527 European ancestry individuals	6,244 African American women, 17,531 European ancestry women, 329 African American men, 19,956 European ancestry men	11p11.2	11	47508395	CUGBP1	CELF1			ENSG00000149187			rs7124681-?	rs7124681	0	7124681	intron_variant	0	NR	7e-06	5.1549	(men)			Affymetrix, Illumina, Perlegen [~ 2500000] (imputed)	N
2017-08-18	28448500	Graff M	2017-04-27	PLoS Genet	www.ncbi.nlm.nih.gov/pubmed/28448500	Genome-wide physical activity interactions in adiposity - A meta-analysis of 200,452 adults.	Body mass index (joint analysis main effects and physical activity interaction)	2,518 African American women, 86,278 European ancestry women, 1,773 Filipino ancestry women, 1,030 Indian ancestry women, 1,457 African American men, 55,137 European ancestry men, 7,648 Indian ancestry men, 5,527 European ancestry individuals	6,244 African American women, 17,531 European ancestry women, 329 African American men, 19,956 European ancestry men	16p12.3	16	19924067	GPRC5B	GPRC5B - NA	ENSG00000167191			37900		rs12446632-?	rs12446632	0	12446632	intergenic_variant	1	NR	5e-06	5.30103	(men)			Affymetrix, Illumina, Perlegen [~ 2500000] (imputed)	N
2017-08-18	28448500	Graff M	2017-04-27	PLoS Genet	www.ncbi.nlm.nih.gov/pubmed/28448500	Genome-wide physical activity interactions in adiposity - A meta-analysis of 200,452 adults.	Body mass index (joint analysis main effects and physical activity interaction)	2,518 African American women, 86,278 European ancestry women, 1,773 Filipino ancestry women, 1,030 Indian ancestry women, 1,457 African American men, 55,137 European ancestry men, 7,648 Indian ancestry men, 5,527 European ancestry individuals	6,244 African American women, 17,531 European ancestry women, 329 African American men, 19,956 European ancestry men	6p12.3	6	50835337	TFAP2B	TFAP2B			ENSG00000008196			rs987237-?	rs987237	0	987237	intron_variant	0	NR	6e-10	9.22185	(EA, women)			Affymetrix, Illumina, Perlegen [~ 2500000] (imputed)	N
2017-08-30	27863252	Astle WJ	2016-11-17	Cell	www.ncbi.nlm.nih.gov/pubmed/27863252	The Allelic Landscape of Human Blood Cell Trait Variation and Links to Common Complex Disease.	Plateletcrit	164,339 European ancestry individuals		14q22.2	14	54705711	SAMD4A	SAMD4A			ENSG00000020577			rs8012145-T	rs8012145	0	8012145	intron_variant	0	0.7325	3e-09	8.52288		0.0246319	[0.017-0.033] unit increase	Affymetrix [~ 2500000] (imputed)	N
2017-08-30	27863252	Astle WJ	2016-11-17	Cell	www.ncbi.nlm.nih.gov/pubmed/27863252	The Allelic Landscape of Human Blood Cell Trait Variation and Links to Common Complex Disease.	Plateletcrit	164,339 European ancestry individuals		14q24.1	14	68014850	RAD51B	RAD51B			ENSG00000182185			rs369495964-C	rs369495964	1	111996389	intron_variant	0	0.1671	7e-19	18.1549		0.0437676	[0.034-0.053] unit decrease	Affymetrix [~ 2500000] (imputed)	N
2017-08-30	27863252	Astle WJ	2016-11-17	Cell	www.ncbi.nlm.nih.gov/pubmed/27863252	The Allelic Landscape of Human Blood Cell Trait Variation and Links to Common Complex Disease.	Granulocyte percentage of myeloid white cells	169,545 European ancestry individuals		2q22.1	2	136135655	intergenic	CXCR4 - HNRNPKP2	ENSG00000121966	ENSG00000227347		17506	63459	rs17382303-G	rs17382303	0	17382303	regulatory_region_variant	1	0.2614	5e-24	23.301		0.0410686	[0.033-0.049] unit decrease	Affymetrix [~ 2500000] (imputed)	N
2017-08-30	27863252	Astle WJ	2016-11-17	Cell	www.ncbi.nlm.nih.gov/pubmed/27863252	The Allelic Landscape of Human Blood Cell Trait Variation and Links to Common Complex Disease.	Plateletcrit	164,339 European ancestry individuals		12q13.13	12	51912002	ACVRL1	ACVRL1			ENSG00000139567			rs1700159-T	rs1700159	0	1700159	intron_variant	0	0.7735	4e-11	10.3979		0.0287743	[0.02-0.037] unit increase	Affymetrix [~ 2500000] (imputed)	N
2017-08-18	28448500	Graff M	2017-04-27	PLoS Genet	www.ncbi.nlm.nih.gov/pubmed/28448500	Genome-wide physical activity interactions in adiposity - A meta-analysis of 200,452 adults.	Body mass index (joint analysis main effects and physical activity interaction)	2,518 African American women, 86,278 European ancestry women, 1,773 Filipino ancestry women, 1,030 Indian ancestry women, 1,457 African American men, 55,137 European ancestry men, 7,648 Indian ancestry men, 5,527 European ancestry individuals	6,244 African American women, 17,531 European ancestry women, 329 African American men, 19,956 European ancestry men	6p12.3	6	50835337	TFAP2B	TFAP2B			ENSG00000008196			rs987237-?	rs987237	0	987237	intron_variant	0	NR	4e-15	14.3979	(EA)			Affymetrix, Illumina, Perlegen [~ 2500000] (imputed)	N
2017-08-18	28448500	Graff M	2017-04-27	PLoS Genet	www.ncbi.nlm.nih.gov/pubmed/28448500	Genome-wide physical activity interactions in adiposity - A meta-analysis of 200,452 adults.	Body mass index (joint analysis main effects and physical activity interaction)	2,518 African American women, 86,278 European ancestry women, 1,773 Filipino ancestry women, 1,030 Indian ancestry women, 1,457 African American men, 55,137 European ancestry men, 7,648 Indian ancestry men, 5,527 European ancestry individuals	6,244 African American women, 17,531 European ancestry women, 329 African American men, 19,956 European ancestry men	11p11.2	11	47508395	CUGBP1	CELF1			ENSG00000149187			rs7124681-?	rs7124681	0	7124681	intron_variant	0	NR	2e-11	10.699	(EA)			Affymetrix, Illumina, Perlegen [~ 2500000] (imputed)	N
2017-08-18	28448500	Graff M	2017-04-27	PLoS Genet	www.ncbi.nlm.nih.gov/pubmed/28448500	Genome-wide physical activity interactions in adiposity - A meta-analysis of 200,452 adults.	Body mass index (joint analysis main effects and physical activity interaction)	2,518 African American women, 86,278 European ancestry women, 1,773 Filipino ancestry women, 1,030 Indian ancestry women, 1,457 African American men, 55,137 European ancestry men, 7,648 Indian ancestry men, 5,527 European ancestry individuals	6,244 African American women, 17,531 European ancestry women, 329 African American men, 19,956 European ancestry men	16p12.3	16	19924067	GPRC5B	GPRC5B - NA	ENSG00000167191			37900		rs12446632-?	rs12446632	0	12446632	intergenic_variant	1	NR	1e-10	10	(EA)			Affymetrix, Illumina, Perlegen [~ 2500000] (imputed)	N
2017-08-30	27863252	Astle WJ	2016-11-17	Cell	www.ncbi.nlm.nih.gov/pubmed/27863252	The Allelic Landscape of Human Blood Cell Trait Variation and Links to Common Complex Disease.	Plateletcrit	164,339 European ancestry individuals		18q21.2	18	51152780	intergenic	SMAD4 - SRSF10P1	ENSG00000141646	ENSG00000267717		67735	5502	rs12458093-G	rs12458093	0	12458093	intergenic_variant	1	0.4794	4e-09	8.39794		0.0223925	[0.015-0.03] unit increase	Affymetrix [~ 2500000] (imputed)	N
2017-08-18	28448500	Graff M	2017-04-27	PLoS Genet	www.ncbi.nlm.nih.gov/pubmed/28448500	Genome-wide physical activity interactions in adiposity - A meta-analysis of 200,452 adults.	Body mass index (joint analysis main effects and physical activity interaction)	2,518 African American women, 86,278 European ancestry women, 1,773 Filipino ancestry women, 1,030 Indian ancestry women, 1,457 African American men, 55,137 European ancestry men, 7,648 Indian ancestry men, 5,527 European ancestry individuals	6,244 African American women, 17,531 European ancestry women, 329 African American men, 19,956 European ancestry men	5q13.3	5	75738562	C5orf37, POC5	POC5 - SLC25A5P9	ENSG00000152359	ENSG00000251078		21114	14008	rs7715806-?	rs7715806	0	7715806	intergenic_variant	1	NR	2e-06	5.69897	(men)			Affymetrix, Illumina, Perlegen [~ 2500000] (imputed)	N
2017-08-18	28448500	Graff M	2017-04-27	PLoS Genet	www.ncbi.nlm.nih.gov/pubmed/28448500	Genome-wide physical activity interactions in adiposity - A meta-analysis of 200,452 adults.	Body mass index (joint analysis main effects and physical activity interaction)	2,518 African American women, 86,278 European ancestry women, 1,773 Filipino ancestry women, 1,030 Indian ancestry women, 1,457 African American men, 55,137 European ancestry men, 7,648 Indian ancestry men, 5,527 European ancestry individuals	6,244 African American women, 17,531 European ancestry women, 329 African American men, 19,956 European ancestry men	6p12.3	6	50835337	TFAP2B	TFAP2B			ENSG00000008196			rs987237-?	rs987237	0	987237	intron_variant	0	NR	7e-12	11.1549	(women)			Affymetrix, Illumina, Perlegen [~ 2500000] (imputed)	N
2017-08-22	28448500	Graff M	2017-04-27	PLoS Genet	www.ncbi.nlm.nih.gov/pubmed/28448500	Genome-wide physical activity interactions in adiposity - A meta-analysis of 200,452 adults.	Waist-to-hip ratio adjusted for body mass index	2,518 African American women, 83,707 European ancestry women, 1,773 Filipino ancestry women, 1,030 Indian ancestry women, 1,457 African American men, 52,993 European ancestry men, 7,648 Indian ancestry men, 5,527 European ancestry individuals	6,244 African American women, 17,531 European ancestry women, 329 African American men, 19,956 European ancestry men	5q11.2	5	56565039	MAP3K1	C5orf67			ENSG00000225940			rs3936510-T	rs3936510	0	3936510	intron_variant	0	0.1875	3e-11	10.5229	(EA, women)	0.0439	[0.031-0.057] unit increase	Affymetrix, Illumina, Perlegen [~ 2500000] (imputed)	N
2017-08-30	27863252	Astle WJ	2016-11-17	Cell	www.ncbi.nlm.nih.gov/pubmed/27863252	The Allelic Landscape of Human Blood Cell Trait Variation and Links to Common Complex Disease.	Plateletcrit	164,339 European ancestry individuals		4q31.21	4	140930278	RNF150	RNF150			ENSG00000170153			rs13144869-C	rs13144869	0	13144869	intron_variant	0	0.5009	3e-14	13.5229		0.0279425	[0.021-0.035] unit decrease	Affymetrix [~ 2500000] (imputed)	N
2017-08-18	28448500	Graff M	2017-04-27	PLoS Genet	www.ncbi.nlm.nih.gov/pubmed/28448500	Genome-wide physical activity interactions in adiposity - A meta-analysis of 200,452 adults.	Waist circumference adjusted for body mass index	2,518 African American women, 85,730 European ancestry women, 1,773 Filipino ancestry women, 1,030 Indian ancestry women, 1,457 African American men, 54,792 European ancestry men, 7,648 Indian ancestry men, 5,527 European ancestry individuals	6,244 African American women, 17,531 European ancestry women, 329 African American men, 19,956 European ancestry men	2q37.1	2	231939445	NPPC	NPPC - DIS3L2	ENSG00000163273	ENSG00000144535		13049	21800	rs2580821-C	rs2580821	0	2580821	intergenic_variant	1	0.9172	3e-10	9.52288		0.0418	[0.029-0.055] cm increase	Affymetrix, Illumina, Perlegen [~ 2500000] (imputed)	N
2017-08-22	28448500	Graff M	2017-04-27	PLoS Genet	www.ncbi.nlm.nih.gov/pubmed/28448500	Genome-wide physical activity interactions in adiposity - A meta-analysis of 200,452 adults.	Waist-to-hip ratio adjusted for body mass index	2,518 African American women, 83,707 European ancestry women, 1,773 Filipino ancestry women, 1,030 Indian ancestry women, 1,457 African American men, 52,993 European ancestry men, 7,648 Indian ancestry men, 5,527 European ancestry individuals	6,244 African American women, 17,531 European ancestry women, 329 African American men, 19,956 European ancestry men	5q11.2	5	56521061	MAP3K1	C5orf67			ENSG00000225940			rs455660-T	rs455660	0	455660	intron_variant	0	0.1962	2e-06	5.69897	(men)	0.035	[0.02-0.05] unit increase	Affymetrix, Illumina, Perlegen [~ 2500000] (imputed)	N
2017-08-22	28448500	Graff M	2017-04-27	PLoS Genet	www.ncbi.nlm.nih.gov/pubmed/28448500	Genome-wide physical activity interactions in adiposity - A meta-analysis of 200,452 adults.	Waist-to-hip ratio adjusted for body mass index	2,518 African American women, 83,707 European ancestry women, 1,773 Filipino ancestry women, 1,030 Indian ancestry women, 1,457 African American men, 52,993 European ancestry men, 7,648 Indian ancestry men, 5,527 European ancestry individuals	6,244 African American women, 17,531 European ancestry women, 329 African American men, 19,956 European ancestry men	5q11.2	5	56521061	ANKRD55	C5orf67			ENSG00000225940			rs455660-T	rs455660	0	455660	intron_variant	0	0.1962	2e-09	8.69897		0.0275	[0.018-0.037] unit increase	Affymetrix, Illumina, Perlegen [~ 2500000] (imputed)	N
2017-08-18	28448500	Graff M	2017-04-27	PLoS Genet	www.ncbi.nlm.nih.gov/pubmed/28448500	Genome-wide physical activity interactions in adiposity - A meta-analysis of 200,452 adults.	Waist circumference adjusted for body mass index	2,518 African American women, 85,730 European ancestry women, 1,773 Filipino ancestry women, 1,030 Indian ancestry women, 1,457 African American men, 54,792 European ancestry men, 7,648 Indian ancestry men, 5,527 European ancestry individuals	6,244 African American women, 17,531 European ancestry women, 329 African American men, 19,956 European ancestry men	1p36.13	1	16981663	MFAP2	MFAP2 - ATP13A2	ENSG00000117122	ENSG00000159363		1031	4295	rs9435732-C	rs9435732	0	9435732	intron_variant	1	0.7301	3e-11	10.5229	(men)	0.0391	[0.028-0.051] cm increase	Affymetrix, Illumina, Perlegen [~ 2500000] (imputed)	N
2017-08-18	28448500	Graff M	2017-04-27	PLoS Genet	www.ncbi.nlm.nih.gov/pubmed/28448500	Genome-wide physical activity interactions in adiposity - A meta-analysis of 200,452 adults.	Waist circumference adjusted for body mass index	2,518 African American women, 85,730 European ancestry women, 1,773 Filipino ancestry women, 1,030 Indian ancestry women, 1,457 African American men, 54,792 European ancestry men, 7,648 Indian ancestry men, 5,527 European ancestry individuals	6,244 African American women, 17,531 European ancestry women, 329 African American men, 19,956 European ancestry men	2q37.1	2	231939445	NPPC	NPPC - DIS3L2	ENSG00000163273	ENSG00000144535		13049	21800	rs2580821-C	rs2580821	0	2580821	intergenic_variant	1	0.9172	1e-10	10	(men)	0.0634	[0.044-0.083] cm increase	Affymetrix, Illumina, Perlegen [~ 2500000] (imputed)	N
2017-08-18	28448500	Graff M	2017-04-27	PLoS Genet	www.ncbi.nlm.nih.gov/pubmed/28448500	Genome-wide physical activity interactions in adiposity - A meta-analysis of 200,452 adults.	Waist circumference adjusted for body mass index	2,518 African American women, 85,730 European ancestry women, 1,773 Filipino ancestry women, 1,030 Indian ancestry women, 1,457 African American men, 54,792 European ancestry men, 7,648 Indian ancestry men, 5,527 European ancestry individuals	6,244 African American women, 17,531 European ancestry women, 329 African American men, 19,956 European ancestry men	1p36.13	1	16981663	MFAP2	MFAP2 - ATP13A2	ENSG00000117122	ENSG00000159363		1031	4295	rs9435732-C	rs9435732	0	9435732	intron_variant	1	0.7301	7e-14	13.1549		0.0297	[0.022-0.038] cm increase	Affymetrix, Illumina, Perlegen [~ 2500000] (imputed)	N
2017-08-18	28448500	Graff M	2017-04-27	PLoS Genet	www.ncbi.nlm.nih.gov/pubmed/28448500	Genome-wide physical activity interactions in adiposity - A meta-analysis of 200,452 adults.	Body mass index (joint analysis main effects and physical activity interaction)	2,518 African American women, 86,278 European ancestry women, 1,773 Filipino ancestry women, 1,030 Indian ancestry women, 1,457 African American men, 55,137 European ancestry men, 7,648 Indian ancestry men, 5,527 European ancestry individuals	6,244 African American women, 17,531 European ancestry women, 329 African American men, 19,956 European ancestry men	6p12.3	6	50835337	TFAP2B	TFAP2B			ENSG00000008196			rs987237-?	rs987237	0	987237	intron_variant	0	NR	1e-07	7	(EA, men)			Affymetrix, Illumina, Perlegen [~ 2500000] (imputed)	N
2017-08-18	28448500	Graff M	2017-04-27	PLoS Genet	www.ncbi.nlm.nih.gov/pubmed/28448500	Genome-wide physical activity interactions in adiposity - A meta-analysis of 200,452 adults.	Waist circumference adjusted for body mass index	2,518 African American women, 85,730 European ancestry women, 1,773 Filipino ancestry women, 1,030 Indian ancestry women, 1,457 African American men, 54,792 European ancestry men, 7,648 Indian ancestry men, 5,527 European ancestry individuals	6,244 African American women, 17,531 European ancestry women, 329 African American men, 19,956 European ancestry men	1p36.13	1	16981663	MFAP2	MFAP2 - ATP13A2	ENSG00000117122	ENSG00000159363		1031	4295	rs9435732-C	rs9435732	0	9435732	intron_variant	1	0.7313	8e-13	12.0969	(EA)	0.0303	[0.022-0.039] cm increase	Affymetrix, Illumina, Perlegen [~ 2500000] (imputed)	N
2017-08-30	27863252	Astle WJ	2016-11-17	Cell	www.ncbi.nlm.nih.gov/pubmed/27863252	The Allelic Landscape of Human Blood Cell Trait Variation and Links to Common Complex Disease.	Eosinophil counts	172,275 European ancestry individuals		5p13.2	5	35844023	intergenic	SPEF2 - IL7R	ENSG00000152582	ENSG00000168685		29412	8672	rs1961220-A	rs1961220	0	1961220	intergenic_variant	1	0.34	3e-18	17.5229		0.0328697	[0.025-0.04] unit decrease	Affymetrix [~ 2500000] (imputed)	N
2017-08-30	27863252	Astle WJ	2016-11-17	Cell	www.ncbi.nlm.nih.gov/pubmed/27863252	The Allelic Landscape of Human Blood Cell Trait Variation and Links to Common Complex Disease.	Eosinophil counts	172,275 European ancestry individuals		5p15.2	5	10624754	ANKRD33B	ANKRD33B			ENSG00000164236			rs10062687-G	rs10062687	0	10062687	missense_variant	0	0.2344	4e-10	9.39794		0.0264053	[0.018-0.035] unit increase	Affymetrix [~ 2500000] (imputed)	N
2017-08-18	28448500	Graff M	2017-04-27	PLoS Genet	www.ncbi.nlm.nih.gov/pubmed/28448500	Genome-wide physical activity interactions in adiposity - A meta-analysis of 200,452 adults.	Waist circumference adjusted for body mass index	2,518 African American women, 85,730 European ancestry women, 1,773 Filipino ancestry women, 1,030 Indian ancestry women, 1,457 African American men, 54,792 European ancestry men, 7,648 Indian ancestry men, 5,527 European ancestry individuals	6,244 African American women, 17,531 European ancestry women, 329 African American men, 19,956 European ancestry men	1p36.13	1	16981663	MFAP2	MFAP2 - ATP13A2	ENSG00000117122	ENSG00000159363		1031	4295	rs9435732-C	rs9435732	0	9435732	intron_variant	1	0.7301	7e-10	9.1549	(women)	0.0357	[0.024-0.047] cm increase	Affymetrix, Illumina, Perlegen [~ 2500000] (imputed)	N
2017-08-18	28448500	Graff M	2017-04-27	PLoS Genet	www.ncbi.nlm.nih.gov/pubmed/28448500	Genome-wide physical activity interactions in adiposity - A meta-analysis of 200,452 adults.	Waist circumference adjusted for body mass index	2,518 African American women, 85,730 European ancestry women, 1,773 Filipino ancestry women, 1,030 Indian ancestry women, 1,457 African American men, 54,792 European ancestry men, 7,648 Indian ancestry men, 5,527 European ancestry individuals	6,244 African American women, 17,531 European ancestry women, 329 African American men, 19,956 European ancestry men	2q37.1	2	231939445	NPPC	NPPC - DIS3L2	ENSG00000163273	ENSG00000144535		13049	21800	rs2580821-C	rs2580821	0	2580821	intergenic_variant	1	0.9172	3e-10	9.52288	(women)	0.0633	[0.044-0.083] cm increase	Affymetrix, Illumina, Perlegen [~ 2500000] (imputed)	N
2017-08-18	28448500	Graff M	2017-04-27	PLoS Genet	www.ncbi.nlm.nih.gov/pubmed/28448500	Genome-wide physical activity interactions in adiposity - A meta-analysis of 200,452 adults.	Waist circumference adjusted for body mass index	2,518 African American women, 85,730 European ancestry women, 1,773 Filipino ancestry women, 1,030 Indian ancestry women, 1,457 African American men, 54,792 European ancestry men, 7,648 Indian ancestry men, 5,527 European ancestry individuals	6,244 African American women, 17,531 European ancestry women, 329 African American men, 19,956 European ancestry men	2q37.1	2	231995367	DIS3L2	DIS3L2			ENSG00000144535			rs3116162-A	rs3116162	0	3116162	intron_variant	0	0.9133	1e-08	8	(EA)	0.0446	[0.029-0.06] cm increase	Affymetrix, Illumina, Perlegen [~ 2500000] (imputed)	N
2017-08-18	28448500	Graff M	2017-04-27	PLoS Genet	www.ncbi.nlm.nih.gov/pubmed/28448500	Genome-wide physical activity interactions in adiposity - A meta-analysis of 200,452 adults.	Waist circumference adjusted for body mass index	2,518 African American women, 85,730 European ancestry women, 1,773 Filipino ancestry women, 1,030 Indian ancestry women, 1,457 African American men, 54,792 European ancestry men, 7,648 Indian ancestry men, 5,527 European ancestry individuals	6,244 African American women, 17,531 European ancestry women, 329 African American men, 19,956 European ancestry men	2q37.1	2	232320342	DIS3L2	DIS3L2			ENSG00000144535			rs6437061-A	rs6437061	0	6437061	intron_variant	0	0.5973	9e-06	5.04576	(EA)	0.0178	[0.01-0.0256] cm increase	Affymetrix, Illumina, Perlegen [~ 2500000] (imputed)	N
2017-08-18	28448500	Graff M	2017-04-27	PLoS Genet	www.ncbi.nlm.nih.gov/pubmed/28448500	Genome-wide physical activity interactions in adiposity - A meta-analysis of 200,452 adults.	Waist circumference adjusted for body mass index	2,518 African American women, 85,730 European ancestry women, 1,773 Filipino ancestry women, 1,030 Indian ancestry women, 1,457 African American men, 54,792 European ancestry men, 7,648 Indian ancestry men, 5,527 European ancestry individuals	6,244 African American women, 17,531 European ancestry women, 329 African American men, 19,956 European ancestry men	5q11.2	5	56560548	MAP3K1	C5orf67			ENSG00000225940			rs3843467-T	rs3843467	0	3843467	intron_variant	0	0.1943	1e-09	9	(EA)	0.0289	[0.019-0.038] cm increase	Affymetrix, Illumina, Perlegen [~ 2500000] (imputed)	N
2017-11-30	29059683	Michailidou K	2017-10-23	Nature	www.ncbi.nlm.nih.gov/pubmed/29059683	Association analysis identifies 65 new breast cancer risk loci.	Breast cancer	76,192 European ancestry cases, 63,082 European ancestry controls	46,785 European ancestry cases, 42,892 European ancestry controls, 14,068 East Asian ancestry cases, 13,104 East Asian ancestry controls	8q23.3	8	115667320	NR	TRPS1			ENSG00000104447			rs13277568-G	rs13277568	0	13277568	intron_variant	0	0.3696	8e-07	6.09691	(EA)	0.0327	[0.02-0.046] unit decrease	Illumina [~ 11800000] (imputed)	N
2017-11-30	29059683	Michailidou K	2017-10-23	Nature	www.ncbi.nlm.nih.gov/pubmed/29059683	Association analysis identifies 65 new breast cancer risk loci.	Breast cancer	76,192 European ancestry cases, 63,082 European ancestry controls	46,785 European ancestry cases, 42,892 European ancestry controls, 14,068 East Asian ancestry cases, 13,104 East Asian ancestry controls	5q11.2	5	56757896	MAP3K1	C5orf67 - MAP3K1	ENSG00000225940	ENSG00000095015		151664	57653	rs62355902-T	rs62355902	0	62355902	intergenic_variant	1	0.16	7e-98	97.1549	(EA)	1.18	[1.15-1.21] (Oncoarray)	Illumina [~ 11800000] (imputed)	N
2017-11-30	29059683	Michailidou K	2017-10-23	Nature	www.ncbi.nlm.nih.gov/pubmed/29059683	Association analysis identifies 65 new breast cancer risk loci.	Breast cancer	76,192 European ancestry cases, 63,082 European ancestry controls	46,785 European ancestry cases, 42,892 European ancestry controls, 14,068 East Asian ancestry cases, 13,104 East Asian ancestry controls	14q24.1	14	68193711	RAD51B	RAD51B			ENSG00000182185			rs2588809-T	rs2588809	0	2588809	intron_variant	0	0.17	6e-14	13.2218	(EA)	1.06	[1.03-1.08] (Oncoarray)	Illumina [~ 11800000] (imputed)	N
2017-08-18	28448500	Graff M	2017-04-27	PLoS Genet	www.ncbi.nlm.nih.gov/pubmed/28448500	Genome-wide physical activity interactions in adiposity - A meta-analysis of 200,452 adults.	Waist circumference adjusted for BMI (joint analysis main effects and physical activity interaction)	2,518 African American women, 85,730 European ancestry women, 1,773 Filipino ancestry women, 1,030 Indian ancestry women, 1,457 African American men, 54,792 European ancestry men, 7,648 Indian ancestry men, 5,527 European ancestry individuals	6,244 African American women, 17,531 European ancestry women, 329 African American men, 19,956 European ancestry men	1p36.13	1	16981663	MFAP2	MFAP2 - ATP13A2	ENSG00000117122	ENSG00000159363		1031	4295	rs9435732-?	rs9435732	0	9435732	intron_variant	1	0.7313	2e-10	9.69897	(EA, men)			Affymetrix, Illumina, Perlegen [~ 2500000] (imputed)	N
2017-08-30	27863252	Astle WJ	2016-11-17	Cell	www.ncbi.nlm.nih.gov/pubmed/27863252	The Allelic Landscape of Human Blood Cell Trait Variation and Links to Common Complex Disease.	Monocyte percentage of white cells	170,494 European ancestry individuals		6q15	6	87423597	C6ORF165, C6orf165	CFAP206			ENSG00000272514			rs6912958-A	rs6912958	0	6912958	intron_variant	0	0.5731	1e-09	9		0.0218533	[0.015-0.029] unit increase	Affymetrix [~ 2500000] (imputed)	N
2017-08-30	27863252	Astle WJ	2016-11-17	Cell	www.ncbi.nlm.nih.gov/pubmed/27863252	The Allelic Landscape of Human Blood Cell Trait Variation and Links to Common Complex Disease.	Granulocyte percentage of myeloid white cells	169,545 European ancestry individuals		8q23.3	8	115589675	TRPS1	TRPS1			ENSG00000104447			rs6469606-T	rs6469606	0	6469606	intron_variant	0	0.5667	6e-22	21.2218		0.0348827	[0.028-0.042] unit increase	Affymetrix [~ 2500000] (imputed)	N
2017-08-18	28448500	Graff M	2017-04-27	PLoS Genet	www.ncbi.nlm.nih.gov/pubmed/28448500	Genome-wide physical activity interactions in adiposity - A meta-analysis of 200,452 adults.	Waist circumference adjusted for BMI (joint analysis main effects and physical activity interaction)	2,518 African American women, 85,730 European ancestry women, 1,773 Filipino ancestry women, 1,030 Indian ancestry women, 1,457 African American men, 54,792 European ancestry men, 7,648 Indian ancestry men, 5,527 European ancestry individuals	6,244 African American women, 17,531 European ancestry women, 329 African American men, 19,956 European ancestry men	2q37.1	2	231939445	NPPC	NPPC - DIS3L2	ENSG00000163273	ENSG00000144535		13049	21800	rs2580821-?	rs2580821	0	2580821	intergenic_variant	1	0.9172	4e-10	9.39794	(women)			Affymetrix, Illumina, Perlegen [~ 2500000] (imputed)	N
2017-08-18	28448500	Graff M	2017-04-27	PLoS Genet	www.ncbi.nlm.nih.gov/pubmed/28448500	Genome-wide physical activity interactions in adiposity - A meta-analysis of 200,452 adults.	Body mass index (joint analysis main effects and physical activity interaction)	2,518 African American women, 86,278 European ancestry women, 1,773 Filipino ancestry women, 1,030 Indian ancestry women, 1,457 African American men, 55,137 European ancestry men, 7,648 Indian ancestry men, 5,527 European ancestry individuals	6,244 African American women, 17,531 European ancestry women, 329 African American men, 19,956 European ancestry men	11p11.2	11	47508395	CUGBP1	CELF1			ENSG00000149187			rs7124681-?	rs7124681	0	7124681	intron_variant	0	NR	5e-06	5.30103	(women)			Affymetrix, Illumina, Perlegen [~ 2500000] (imputed)	N
2017-08-18	28448500	Graff M	2017-04-27	PLoS Genet	www.ncbi.nlm.nih.gov/pubmed/28448500	Genome-wide physical activity interactions in adiposity - A meta-analysis of 200,452 adults.	Body mass index (joint analysis main effects and physical activity interaction)	2,518 African American women, 86,278 European ancestry women, 1,773 Filipino ancestry women, 1,030 Indian ancestry women, 1,457 African American men, 55,137 European ancestry men, 7,648 Indian ancestry men, 5,527 European ancestry individuals	6,244 African American women, 17,531 European ancestry women, 329 African American men, 19,956 European ancestry men	5q13.3	5	75738562	C5orf37, POC5	POC5 - SLC25A5P9	ENSG00000152359	ENSG00000251078		21114	14008	rs7715806-?	rs7715806	0	7715806	intergenic_variant	1	NR	5e-09	8.30103				Affymetrix, Illumina, Perlegen [~ 2500000] (imputed)	N
2017-08-18	28448500	Graff M	2017-04-27	PLoS Genet	www.ncbi.nlm.nih.gov/pubmed/28448500	Genome-wide physical activity interactions in adiposity - A meta-analysis of 200,452 adults.	Body mass index (joint analysis main effects and physical activity interaction)	2,518 African American women, 86,278 European ancestry women, 1,773 Filipino ancestry women, 1,030 Indian ancestry women, 1,457 African American men, 55,137 European ancestry men, 7,648 Indian ancestry men, 5,527 European ancestry individuals	6,244 African American women, 17,531 European ancestry women, 329 African American men, 19,956 European ancestry men	11p11.2	11	47508395	CUGBP1	CELF1			ENSG00000149187			rs7124681-?	rs7124681	0	7124681	intron_variant	0	NR	6e-11	10.2218				Affymetrix, Illumina, Perlegen [~ 2500000] (imputed)	N
2017-08-18	28448500	Graff M	2017-04-27	PLoS Genet	www.ncbi.nlm.nih.gov/pubmed/28448500	Genome-wide physical activity interactions in adiposity - A meta-analysis of 200,452 adults.	Body mass index (joint analysis main effects and physical activity interaction)	2,518 African American women, 86,278 European ancestry women, 1,773 Filipino ancestry women, 1,030 Indian ancestry women, 1,457 African American men, 55,137 European ancestry men, 7,648 Indian ancestry men, 5,527 European ancestry individuals	6,244 African American women, 17,531 European ancestry women, 329 African American men, 19,956 European ancestry men	16p12.3	16	19924067	GPRC5B	GPRC5B - NA	ENSG00000167191			37900		rs12446632-?	rs12446632	0	12446632	intergenic_variant	1	NR	6e-10	9.22185				Affymetrix, Illumina, Perlegen [~ 2500000] (imputed)	N
2017-11-30	29059683	Michailidou K	2017-10-23	Nature	www.ncbi.nlm.nih.gov/pubmed/29059683	Association analysis identifies 65 new breast cancer risk loci.	Breast cancer	76,192 European ancestry cases, 63,082 European ancestry controls	46,785 European ancestry cases, 42,892 European ancestry controls, 14,068 East Asian ancestry cases, 13,104 East Asian ancestry controls	14q24.1	14	68567965	RAD51B	RAD51B			ENSG00000182185			rs999737-C	rs999737	0	999737	intron_variant	0	0.77	7e-39	38.1549	(EA)	1.0989	[1.08-1.12] (Oncoarray)	Illumina [~ 11800000] (imputed)	N
2017-08-18	28448500	Graff M	2017-04-27	PLoS Genet	www.ncbi.nlm.nih.gov/pubmed/28448500	Genome-wide physical activity interactions in adiposity - A meta-analysis of 200,452 adults.	Waist circumference adjusted for BMI (joint analysis main effects and physical activity interaction)	2,518 African American women, 85,730 European ancestry women, 1,773 Filipino ancestry women, 1,030 Indian ancestry women, 1,457 African American men, 54,792 European ancestry men, 7,648 Indian ancestry men, 5,527 European ancestry individuals	6,244 African American women, 17,531 European ancestry women, 329 African American men, 19,956 European ancestry men	1p36.13	1	16981663	MFAP2	MFAP2 - ATP13A2	ENSG00000117122	ENSG00000159363		1031	4295	rs9435732-?	rs9435732	0	9435732	intron_variant	1	0.7301	3e-14	13.5229				Affymetrix, Illumina, Perlegen [~ 2500000] (imputed)	N
2017-08-18	28448500	Graff M	2017-04-27	PLoS Genet	www.ncbi.nlm.nih.gov/pubmed/28448500	Genome-wide physical activity interactions in adiposity - A meta-analysis of 200,452 adults.	Waist circumference adjusted for BMI (joint analysis main effects and physical activity interaction)	2,518 African American women, 85,730 European ancestry women, 1,773 Filipino ancestry women, 1,030 Indian ancestry women, 1,457 African American men, 54,792 European ancestry men, 7,648 Indian ancestry men, 5,527 European ancestry individuals	6,244 African American women, 17,531 European ancestry women, 329 African American men, 19,956 European ancestry men	2q37.1	2	231939445	NPPC	NPPC - DIS3L2	ENSG00000163273	ENSG00000144535		13049	21800	rs2580821-?	rs2580821	0	2580821	intergenic_variant	1	0.9172	2e-10	9.69897				Affymetrix, Illumina, Perlegen [~ 2500000] (imputed)	N
2017-08-30	27863252	Astle WJ	2016-11-17	Cell	www.ncbi.nlm.nih.gov/pubmed/27863252	The Allelic Landscape of Human Blood Cell Trait Variation and Links to Common Complex Disease.	Monocyte percentage of white cells	170,494 European ancestry individuals		2q22.1	2	136134595	intergenic	CXCR4 - HNRNPKP2	ENSG00000121966	ENSG00000227347		16446	64519	rs1818690-G	rs1818690	0	1818690	regulatory_region_variant	1	0.7358	1e-33	33		0.0487226	[0.041-0.057] unit decrease	Affymetrix [~ 2500000] (imputed)	N
2018-02-23	29326435	Hill WD	2018-01-11	Mol Psychiatry	www.ncbi.nlm.nih.gov/pubmed/29326435	A combined analysis of genetically correlated traits identifies 187 loci and a role for neurogenesis and myelination in intelligence.	Intelligence (MTAG)	120,934 British ancestry individuals, 127,548 individuals		1q25.3	1	181566579	CACNA1E	CACNA1E			ENSG00000198216			rs78382112-A	rs78382112	0	78382112	intron_variant	0	NR	2e-10	9.69897		0.0449681	[0.031-0.059] unit increase	Affymetrix [NR]	N
2017-08-18	28448500	Graff M	2017-04-27	PLoS Genet	www.ncbi.nlm.nih.gov/pubmed/28448500	Genome-wide physical activity interactions in adiposity - A meta-analysis of 200,452 adults.	Waist circumference adjusted for BMI (joint analysis main effects and physical activity interaction)	2,518 African American women, 85,730 European ancestry women, 1,773 Filipino ancestry women, 1,030 Indian ancestry women, 1,457 African American men, 54,792 European ancestry men, 7,648 Indian ancestry men, 5,527 European ancestry individuals	6,244 African American women, 17,531 European ancestry women, 329 African American men, 19,956 European ancestry men	2q37.1	2	231995367	DIS3L2	DIS3L2			ENSG00000144535			rs3116162-?	rs3116162	0	3116162	intron_variant	0	0.9133	1e-06	6	(EA, men)			Affymetrix, Illumina, Perlegen [~ 2500000] (imputed)	N
2017-08-18	28448500	Graff M	2017-04-27	PLoS Genet	www.ncbi.nlm.nih.gov/pubmed/28448500	Genome-wide physical activity interactions in adiposity - A meta-analysis of 200,452 adults.	Waist circumference adjusted for BMI (joint analysis main effects and physical activity interaction)	2,518 African American women, 85,730 European ancestry women, 1,773 Filipino ancestry women, 1,030 Indian ancestry women, 1,457 African American men, 54,792 European ancestry men, 7,648 Indian ancestry men, 5,527 European ancestry individuals	6,244 African American women, 17,531 European ancestry women, 329 African American men, 19,956 European ancestry men	2q37.1	2	232320342	DIS3L2	DIS3L2			ENSG00000144535			rs6437061-?	rs6437061	0	6437061	intron_variant	0	0.5973	1e-09	9	(EA, men)			Affymetrix, Illumina, Perlegen [~ 2500000] (imputed)	N
2017-08-30	27863252	Astle WJ	2016-11-17	Cell	www.ncbi.nlm.nih.gov/pubmed/27863252	The Allelic Landscape of Human Blood Cell Trait Variation and Links to Common Complex Disease.	Monocyte percentage of white cells	170,494 European ancestry individuals		8q23.3	8	115452760	TRPS1	TRPS1			ENSG00000104447			rs800888-C	rs800888	0	800888	intron_variant	0	0.4555	3e-25	24.5229		0.0375557	[0.03-0.045] unit increase	Affymetrix [~ 2500000] (imputed)	N
2018-07-30	29403010	Kanai M	2018-02-05	Nat Genet	www.ncbi.nlm.nih.gov/pubmed/29403010	Genetic analysis of quantitative traits in the Japanese population links cell types to complex human diseases.	Total cholesterol levels	128,305 Japanese ancestry individuals		8q23.3	8	115651671	TRPS1	TRPS1			ENSG00000104447			rs2737252-?	rs2737252	0	2737252	intron_variant	0	NR	1e-09	9		0.02657	[0.018-0.035] unit decrease novel	Illumina [6108953] (imputed)	N
2017-08-18	28448500	Graff M	2017-04-27	PLoS Genet	www.ncbi.nlm.nih.gov/pubmed/28448500	Genome-wide physical activity interactions in adiposity - A meta-analysis of 200,452 adults.	Waist circumference adjusted for BMI (joint analysis main effects and physical activity interaction)	2,518 African American women, 85,730 European ancestry women, 1,773 Filipino ancestry women, 1,030 Indian ancestry women, 1,457 African American men, 54,792 European ancestry men, 7,648 Indian ancestry men, 5,527 European ancestry individuals	6,244 African American women, 17,531 European ancestry women, 329 African American men, 19,956 European ancestry men	1p36.13	1	16981663	MFAP2	MFAP2 - ATP13A2	ENSG00000117122	ENSG00000159363		1031	4295	rs9435732-?	rs9435732	0	9435732	intron_variant	1	0.7313	6e-06	5.22185	(EA, women)			Affymetrix, Illumina, Perlegen [~ 2500000] (imputed)	N
2017-08-18	28448500	Graff M	2017-04-27	PLoS Genet	www.ncbi.nlm.nih.gov/pubmed/28448500	Genome-wide physical activity interactions in adiposity - A meta-analysis of 200,452 adults.	Waist circumference adjusted for BMI (joint analysis main effects and physical activity interaction)	2,518 African American women, 85,730 European ancestry women, 1,773 Filipino ancestry women, 1,030 Indian ancestry women, 1,457 African American men, 54,792 European ancestry men, 7,648 Indian ancestry men, 5,527 European ancestry individuals	6,244 African American women, 17,531 European ancestry women, 329 African American men, 19,956 European ancestry men	5q11.2	5	56565039	MAP3K1	C5orf67			ENSG00000225940			rs3936510-?	rs3936510	0	3936510	intron_variant	0	0.1867	6e-13	12.2218	(EA, women)			Affymetrix, Illumina, Perlegen [~ 2500000] (imputed)	N
2017-08-18	28448500	Graff M	2017-04-27	PLoS Genet	www.ncbi.nlm.nih.gov/pubmed/28448500	Genome-wide physical activity interactions in adiposity - A meta-analysis of 200,452 adults.	Waist circumference adjusted for BMI (joint analysis main effects and physical activity interaction)	2,518 African American women, 85,730 European ancestry women, 1,773 Filipino ancestry women, 1,030 Indian ancestry women, 1,457 African American men, 54,792 European ancestry men, 7,648 Indian ancestry men, 5,527 European ancestry individuals	6,244 African American women, 17,531 European ancestry women, 329 African American men, 19,956 European ancestry men	1p36.13	1	16981663	MFAP2	MFAP2 - ATP13A2	ENSG00000117122	ENSG00000159363		1031	4295	rs9435732-?	rs9435732	0	9435732	intron_variant	1	0.7313	2e-13	12.699	(EA)			Affymetrix, Illumina, Perlegen [~ 2500000] (imputed)	N
2017-08-18	28448500	Graff M	2017-04-27	PLoS Genet	www.ncbi.nlm.nih.gov/pubmed/28448500	Genome-wide physical activity interactions in adiposity - A meta-analysis of 200,452 adults.	Waist circumference adjusted for BMI (joint analysis main effects and physical activity interaction)	2,518 African American women, 85,730 European ancestry women, 1,773 Filipino ancestry women, 1,030 Indian ancestry women, 1,457 African American men, 54,792 European ancestry men, 7,648 Indian ancestry men, 5,527 European ancestry individuals	6,244 African American women, 17,531 European ancestry women, 329 African American men, 19,956 European ancestry men	2q37.1	2	231995367	DIS3L2	DIS3L2			ENSG00000144535			rs3116162-?	rs3116162	0	3116162	intron_variant	0	0.9133	7e-09	8.1549	(EA)			Affymetrix, Illumina, Perlegen [~ 2500000] (imputed)	N
2017-11-30	29059683	Michailidou K	2017-10-23	Nature	www.ncbi.nlm.nih.gov/pubmed/29059683	Association analysis identifies 65 new breast cancer risk loci.	Breast cancer	76,192 European ancestry cases, 63,082 European ancestry controls	46,785 European ancestry cases, 42,892 European ancestry controls, 14,068 East Asian ancestry cases, 13,104 East Asian ancestry controls	14q24.1	14	68214759	NR	RAD51B			ENSG00000182185			rs1744947-T	rs1744947	0	1744947	intron_variant	0	0.16	2e-14	13.699	(EA)	0.0645	[0.048-0.081] unit increase	Illumina [~ 11800000] (imputed)	N
2017-08-18	28448500	Graff M	2017-04-27	PLoS Genet	www.ncbi.nlm.nih.gov/pubmed/28448500	Genome-wide physical activity interactions in adiposity - A meta-analysis of 200,452 adults.	Waist circumference adjusted for BMI (joint analysis main effects and physical activity interaction)	2,518 African American women, 85,730 European ancestry women, 1,773 Filipino ancestry women, 1,030 Indian ancestry women, 1,457 African American men, 54,792 European ancestry men, 7,648 Indian ancestry men, 5,527 European ancestry individuals	6,244 African American women, 17,531 European ancestry women, 329 African American men, 19,956 European ancestry men	2q37.1	2	231939445	NPPC	NPPC - DIS3L2	ENSG00000163273	ENSG00000144535		13049	21800	rs2580821-?	rs2580821	0	2580821	intergenic_variant	1	0.9172	6e-11	10.2218	(men)			Affymetrix, Illumina, Perlegen [~ 2500000] (imputed)	N
2017-08-30	27863252	Astle WJ	2016-11-17	Cell	www.ncbi.nlm.nih.gov/pubmed/27863252	The Allelic Landscape of Human Blood Cell Trait Variation and Links to Common Complex Disease.	White blood cell count	172,435 European ancestry individuals		19p13.2	19	10297604	ICAM5	ICAM5 - ZGLP1	ENSG00000105376	ENSG00000220201		826	7199	rs35136957-C	rs35136957	0	35136957	intergenic_variant	1	0.3966	2e-11	10.699		0.0249406	[0.018-0.032] unit decrease	Affymetrix [~ 2500000] (imputed)	N
2017-08-30	27863252	Astle WJ	2016-11-17	Cell	www.ncbi.nlm.nih.gov/pubmed/27863252	The Allelic Landscape of Human Blood Cell Trait Variation and Links to Common Complex Disease.	High light scatter reticulocyte count	170,761 European ancestry individuals		6p25.2	6	2488104	intergenic	GMDS-DT			ENSG00000250903			rs3053386-CAA	rs3053386	0	3053386	intron_variant	0	0.5208	2e-10	9.69897		0.0228125	[0.016-0.03] unit decrease	Affymetrix [~ 2500000] (imputed)	N
2017-08-18	28448500	Graff M	2017-04-27	PLoS Genet	www.ncbi.nlm.nih.gov/pubmed/28448500	Genome-wide physical activity interactions in adiposity - A meta-analysis of 200,452 adults.	Waist circumference adjusted for BMI in active individuals	1,957 African American women, 1,773 Filipino ancestry women, 305 Indian ancestry women, 67,139 European ancestry women, 1,206 African American men, 2,029 Indian ancestry men, 43,100 European ancestry men, at least 4,819 European ancestry individuals	4,807 African American women, 12,347 European ancestry women, 265 African American men, 14,540 European ancestry men	2q37.1	2	232320342	DIS3L2	DIS3L2			ENSG00000144535			rs6437061-A	rs6437061	0	6437061	intron_variant	0	0.6002	2e-07	6.69897	(EA, men)	0.0342	[0.021-0.047] cm increase	Affymetrix, Illumina, Perlegen [~ 2500000] (imputed)	N
2017-08-18	28448500	Graff M	2017-04-27	PLoS Genet	www.ncbi.nlm.nih.gov/pubmed/28448500	Genome-wide physical activity interactions in adiposity - A meta-analysis of 200,452 adults.	Waist circumference adjusted for BMI in active individuals	1,957 African American women, 1,773 Filipino ancestry women, 305 Indian ancestry women, 67,139 European ancestry women, 1,206 African American men, 2,029 Indian ancestry men, 43,100 European ancestry men, at least 4,819 European ancestry individuals	4,807 African American women, 12,347 European ancestry women, 265 African American men, 14,540 European ancestry men	2q37.1	2	231995367	DIS3L2	DIS3L2			ENSG00000144535			rs3116162-A	rs3116162	0	3116162	intron_variant	0	0.9133	9e-07	6.04576	(EA)	0.0434	[0.026-0.061] cm increase	Affymetrix, Illumina, Perlegen [~ 2500000] (imputed)	N
2017-08-30	27863252	Astle WJ	2016-11-17	Cell	www.ncbi.nlm.nih.gov/pubmed/27863252	The Allelic Landscape of Human Blood Cell Trait Variation and Links to Common Complex Disease.	High light scatter reticulocyte count	170,761 European ancestry individuals		13q14.12	13	45014070	RP11-321C24.1, GPALPP1	GPALPP1			ENSG00000133114			rs73181516-G	rs73181516	0	73181516	intron_variant	0	0.0749	3e-10	9.52288		0.0430898	[0.03-0.057] unit decrease	Affymetrix [~ 2500000] (imputed)	N
2018-07-28	29403010	Kanai M	2018-02-05	Nat Genet	www.ncbi.nlm.nih.gov/pubmed/29403010	Genetic analysis of quantitative traits in the Japanese population links cell types to complex human diseases.	Hemoglobin	108,769 Japanese ancestry individuals		12q13.13	12	51924594	ACVRL1, ACVR1B	ACVRL1 - ACVR1B	ENSG00000139567	ENSG00000135503		1233	27105	rs3847858-?	rs3847858	0	3847858	regulatory_region_variant	1	NR	9e-12	11.0458		0.03162	[0.023-0.041] unit increase novel	Illumina [6108953] (imputed)	N
2017-08-30	27863252	Astle WJ	2016-11-17	Cell	www.ncbi.nlm.nih.gov/pubmed/27863252	The Allelic Landscape of Human Blood Cell Trait Variation and Links to Common Complex Disease.	High light scatter reticulocyte count	170,761 European ancestry individuals		5q11.2	5	56561722	AC022431.2	C5orf67			ENSG00000225940			rs547065676-AT	rs547065676	1	11450869	intron_variant	0	0.1908	3e-10	9.52288		0.0290195	[0.02-0.038] unit increase	Affymetrix [~ 2500000] (imputed)	N
2017-08-18	28448500	Graff M	2017-04-27	PLoS Genet	www.ncbi.nlm.nih.gov/pubmed/28448500	Genome-wide physical activity interactions in adiposity - A meta-analysis of 200,452 adults.	Waist circumference adjusted for BMI (joint analysis main effects and physical activity interaction)	2,518 African American women, 85,730 European ancestry women, 1,773 Filipino ancestry women, 1,030 Indian ancestry women, 1,457 African American men, 54,792 European ancestry men, 7,648 Indian ancestry men, 5,527 European ancestry individuals	6,244 African American women, 17,531 European ancestry women, 329 African American men, 19,956 European ancestry men	1p36.13	1	16981663	MFAP2	MFAP2 - ATP13A2	ENSG00000117122	ENSG00000159363		1031	4295	rs9435732-?	rs9435732	0	9435732	intron_variant	1	0.7301	1e-11	11	(men)			Affymetrix, Illumina, Perlegen [~ 2500000] (imputed)	N
2017-11-30	29059683	Michailidou K	2017-10-23	Nature	www.ncbi.nlm.nih.gov/pubmed/29059683	Association analysis identifies 65 new breast cancer risk loci.	Breast cancer	76,192 European ancestry cases, 63,082 European ancestry controls	46,785 European ancestry cases, 42,892 European ancestry controls, 14,068 East Asian ancestry cases, 13,104 East Asian ancestry controls	13q31.3	13	91903032	NR	GPC5			ENSG00000179399			rs3029748-CTT	rs3029748	0	3029748	intron_variant	0	0.535	4e-06	5.39794	(EA)	0.0298	[0.017-0.043] unit increase	Illumina [~ 11800000] (imputed)	N
2017-08-30	27863252	Astle WJ	2016-11-17	Cell	www.ncbi.nlm.nih.gov/pubmed/27863252	The Allelic Landscape of Human Blood Cell Trait Variation and Links to Common Complex Disease.	White blood cell count	172,435 European ancestry individuals		14q24.1	14	68713254	RAD51B	RAD51B			ENSG00000182185			rs10138752-T	rs10138752	0	10138752	intron_variant	0	0.0776	5e-12	11.301		0.046414	[0.033-0.06] unit decrease	Affymetrix [~ 2500000] (imputed)	N
2018-07-28	29403010	Kanai M	2018-02-05	Nat Genet	www.ncbi.nlm.nih.gov/pubmed/29403010	Genetic analysis of quantitative traits in the Japanese population links cell types to complex human diseases.	Platelet count	108,208 Japanese ancestry individuals		5q11.2	5	56510924	C5orf67	RPL26P19 - C5orf67	ENSG00000226221	ENSG00000225940		5852	643	rs459193-?	rs459193	0	459193	intergenic_variant	1	NR	4e-08	7.39794		0.02332	[0.015-0.032] unit decrease novel	Illumina [6108953] (imputed)	N
2018-07-28	29403010	Kanai M	2018-02-05	Nat Genet	www.ncbi.nlm.nih.gov/pubmed/29403010	Genetic analysis of quantitative traits in the Japanese population links cell types to complex human diseases.	Platelet count	108,208 Japanese ancestry individuals		8q23.3	8	115534304	TRPS1	TRPS1			ENSG00000104447			rs62859560-?	rs62859560	1	13252850	intron_variant	0	NR	1e-08	8		0.02961	[0.019-0.04] unit decrease novel	Illumina [6108953] (imputed)	N
2017-08-18	28448500	Graff M	2017-04-27	PLoS Genet	www.ncbi.nlm.nih.gov/pubmed/28448500	Genome-wide physical activity interactions in adiposity - A meta-analysis of 200,452 adults.	Body mass index in physically active individuals	1,957 African American women, 1,773 Filipino ancestry women, 305 Indian ancestry women, 67,609 European ancestry women, 1,206 African American men, 2,029 Indian ancestry men, 43,399 European ancestry men, at least 4,819 European ancestry individuals	4,807 African American women, 12,347 European ancestry women, 265 African American men, 14,540 European ancestry men	11p11.2	11	47508395	CUGBP1	CELF1			ENSG00000149187			rs7124681-A	rs7124681	0	7124681	intron_variant	0	0.4117	4e-09	8.39794	(EA)	0.0247	[0.016-0.033] kg/m2 increase	Affymetrix, Illumina, Perlegen [~ 2500000] (imputed)	N
2017-08-18	28448500	Graff M	2017-04-27	PLoS Genet	www.ncbi.nlm.nih.gov/pubmed/28448500	Genome-wide physical activity interactions in adiposity - A meta-analysis of 200,452 adults.	Body mass index in physically active individuals	1,957 African American women, 1,773 Filipino ancestry women, 305 Indian ancestry women, 67,609 European ancestry women, 1,206 African American men, 2,029 Indian ancestry men, 43,399 European ancestry men, at least 4,819 European ancestry individuals	4,807 African American women, 12,347 European ancestry women, 265 African American men, 14,540 European ancestry men	16p12.3	16	19924067	GPRC5B	GPRC5B - NA	ENSG00000167191			37900		rs12446632-G	rs12446632	0	12446632	intergenic_variant	1	0.8622	1e-09	9	(EA)	0.0371	[0.025-0.049] kg/m2 increase	Affymetrix, Illumina, Perlegen [~ 2500000] (imputed)	N
2017-08-30	27863252	Astle WJ	2016-11-17	Cell	www.ncbi.nlm.nih.gov/pubmed/27863252	The Allelic Landscape of Human Blood Cell Trait Variation and Links to Common Complex Disease.	White blood cell count	172,435 European ancestry individuals		12q13.13	12	51912002	ACVRL1	ACVRL1			ENSG00000139567			rs1700159-T	rs1700159	0	1700159	intron_variant	0	0.7734	2e-14	13.699		0.0327832	[0.024-0.041] unit increase	Affymetrix [~ 2500000] (imputed)	N
2018-07-28	29403010	Kanai M	2018-02-05	Nat Genet	www.ncbi.nlm.nih.gov/pubmed/29403010	Genetic analysis of quantitative traits in the Japanese population links cell types to complex human diseases.	Hematocrit	108,757 Japanese ancestry individuals		12q13.13	12	51924594	ACVRL1, ACVR1B	ACVRL1 - ACVR1B	ENSG00000139567	ENSG00000135503		1233	27105	rs3847858-?	rs3847858	0	3847858	regulatory_region_variant	1	NR	9e-10	9.04576		0.02837	[0.019-0.037] unit increase novel	Illumina [6108953] (imputed)	N
2017-08-18	28448500	Graff M	2017-04-27	PLoS Genet	www.ncbi.nlm.nih.gov/pubmed/28448500	Genome-wide physical activity interactions in adiposity - A meta-analysis of 200,452 adults.	Body mass index in physically active individuals	1,957 African American women, 1,773 Filipino ancestry women, 305 Indian ancestry women, 67,609 European ancestry women, 1,206 African American men, 2,029 Indian ancestry men, 43,399 European ancestry men, at least 4,819 European ancestry individuals	4,807 African American women, 12,347 European ancestry women, 265 African American men, 14,540 European ancestry men	11p11.2	11	47508395	CUGBP1	CELF1			ENSG00000149187			rs7124681-A	rs7124681	0	7124681	intron_variant	0	0.4018	2e-08	7.69897		0.0227	[0.015-0.031] kg/m2 increase	Affymetrix, Illumina, Perlegen [~ 2500000] (imputed)	N
2017-08-18	28448500	Graff M	2017-04-27	PLoS Genet	www.ncbi.nlm.nih.gov/pubmed/28448500	Genome-wide physical activity interactions in adiposity - A meta-analysis of 200,452 adults.	Body mass index in physically active individuals	1,957 African American women, 1,773 Filipino ancestry women, 305 Indian ancestry women, 67,609 European ancestry women, 1,206 African American men, 2,029 Indian ancestry men, 43,399 European ancestry men, at least 4,819 European ancestry individuals	4,807 African American women, 12,347 European ancestry women, 265 African American men, 14,540 European ancestry men	16p12.3	16	19924067	GPRC5B	GPRC5B - NA	ENSG00000167191			37900		rs12446632-G	rs12446632	0	12446632	intergenic_variant	1	0.8641	3e-09	8.52288		0.0355	[0.024-0.047] kg/m2 increase	Affymetrix, Illumina, Perlegen [~ 2500000] (imputed)	N
2017-08-18	28448500	Graff M	2017-04-27	PLoS Genet	www.ncbi.nlm.nih.gov/pubmed/28448500	Genome-wide physical activity interactions in adiposity - A meta-analysis of 200,452 adults.	Body mass index in physically active individuals	1,957 African American women, 1,773 Filipino ancestry women, 305 Indian ancestry women, 67,609 European ancestry women, 1,206 African American men, 2,029 Indian ancestry men, 43,399 European ancestry men, at least 4,819 European ancestry individuals	4,807 African American women, 12,347 European ancestry women, 265 African American men, 14,540 European ancestry men	5q13.3	5	75719417	C5orf37, POC5	POC5 - SLC25A5P9	ENSG00000152359	ENSG00000251078		1969	33153	rs2112347-T	rs2112347	0	2112347	intergenic_variant	1	0.629	2e-08	7.69897	(EA)	0.024	[0.016-0.032] kg/m2 increase	Affymetrix, Illumina, Perlegen [~ 2500000] (imputed)	N
2017-08-18	28448500	Graff M	2017-04-27	PLoS Genet	www.ncbi.nlm.nih.gov/pubmed/28448500	Genome-wide physical activity interactions in adiposity - A meta-analysis of 200,452 adults.	Body mass index in physically active individuals	1,957 African American women, 1,773 Filipino ancestry women, 305 Indian ancestry women, 67,609 European ancestry women, 1,206 African American men, 2,029 Indian ancestry men, 43,399 European ancestry men, at least 4,819 European ancestry individuals	4,807 African American women, 12,347 European ancestry women, 265 African American men, 14,540 European ancestry men	6p12.3	6	50835337	TFAP2B	TFAP2B			ENSG00000008196			rs987237-G	rs987237	0	987237	intron_variant	0	0.1862	6e-13	12.2218	(EA)	0.0386	[0.028-0.049] kg/m2 increase	Affymetrix, Illumina, Perlegen [~ 2500000] (imputed)	N
2018-02-23	29326435	Hill WD	2018-01-11	Mol Psychiatry	www.ncbi.nlm.nih.gov/pubmed/29326435	A combined analysis of genetically correlated traits identifies 187 loci and a role for neurogenesis and myelination in intelligence.	Intelligence (MTAG)	120,934 British ancestry individuals, 127,548 individuals		6p22.2	6	26044141	ENSG00000234816	H2AC5P			ENSG00000234816			rs2032447-A	rs2032447	0	2032447	non_coding_transcript_exon_variant	0	NR	2e-08	7.69897		0.0177254	[0.012-0.024] unit decrease	Affymetrix [NR]	N
2018-02-23	29326435	Hill WD	2018-01-11	Mol Psychiatry	www.ncbi.nlm.nih.gov/pubmed/29326435	A combined analysis of genetically correlated traits identifies 187 loci and a role for neurogenesis and myelination in intelligence.	Intelligence (MTAG)	120,934 British ancestry individuals, 127,548 individuals		6p22.2	6	26157851	HIST1H1E, HIST1H2BD	H1-4 - H2BC5	ENSG00000168298	ENSG00000158373		736	295	rs7749823-A	rs7749823	0	7749823	regulatory_region_variant	1	NR	4e-10	9.39794		0.0258609	[0.018-0.034] unit decrease	Affymetrix [NR]	N
2017-08-18	28448500	Graff M	2017-04-27	PLoS Genet	www.ncbi.nlm.nih.gov/pubmed/28448500	Genome-wide physical activity interactions in adiposity - A meta-analysis of 200,452 adults.	Body mass index in physically active individuals	1,957 African American women, 1,773 Filipino ancestry women, 305 Indian ancestry women, 67,609 European ancestry women, 1,206 African American men, 2,029 Indian ancestry men, 43,399 European ancestry men, at least 4,819 European ancestry individuals	4,807 African American women, 12,347 European ancestry women, 265 African American men, 14,540 European ancestry men	6p12.3	6	50835337	TFAP2B	TFAP2B			ENSG00000008196			rs987237-G	rs987237	0	987237	intron_variant	0	0.1856	7e-10	9.1549	(EA,women)	0.042	[0.029-0.055] kg/m2 increase	Affymetrix, Illumina, Perlegen [~ 2500000] (imputed)	N
2016-10-14	26634245	Lutz SM	2015-12-03	BMC Genet	www.ncbi.nlm.nih.gov/pubmed/26634245	A genome-wide association study identifies risk loci for spirometric measures among smokers of European and African ancestry.	Post bronchodilator FEV1/FVC ratio	10,094 European ancestry current and former smoker individuals, 3,260 African American current and former smoker individuals, 178 current and former smoker individuals		2q24.2	2	162753662	KCNH7	KCNH7			ENSG00000184611			rs115038670-T	rs115038670	0	115038670	intron_variant	0	0.992	4e-06	5.39794	(AA)	0.118	unit increase	Illumina [NR] (imputed)	N
2017-08-18	28448500	Graff M	2017-04-27	PLoS Genet	www.ncbi.nlm.nih.gov/pubmed/28448500	Genome-wide physical activity interactions in adiposity - A meta-analysis of 200,452 adults.	Body mass index in physically active individuals	1,957 African American women, 1,773 Filipino ancestry women, 305 Indian ancestry women, 67,609 European ancestry women, 1,206 African American men, 2,029 Indian ancestry men, 43,399 European ancestry men, at least 4,819 European ancestry individuals	4,807 African American women, 12,347 European ancestry women, 265 African American men, 14,540 European ancestry men	6p12.3	6	50835337	TFAP2B	TFAP2B			ENSG00000008196			rs987237-G	rs987237	0	987237	intron_variant	0	0.1826	3e-11	10.5229	(women)	0.0429	[0.03-0.055] kg/m2 increase	Affymetrix, Illumina, Perlegen [~ 2500000] (imputed)	N
2017-08-18	28448500	Graff M	2017-04-27	PLoS Genet	www.ncbi.nlm.nih.gov/pubmed/28448500	Genome-wide physical activity interactions in adiposity - A meta-analysis of 200,452 adults.	Waist circumference adjusted for BMI (joint analysis main effects and physical activity interaction)	2,518 African American women, 85,730 European ancestry women, 1,773 Filipino ancestry women, 1,030 Indian ancestry women, 1,457 African American men, 54,792 European ancestry men, 7,648 Indian ancestry men, 5,527 European ancestry individuals	6,244 African American women, 17,531 European ancestry women, 329 African American men, 19,956 European ancestry men	5q11.2	5	56560548	MAP3K1	C5orf67			ENSG00000225940			rs3843467-?	rs3843467	0	3843467	intron_variant	0	0.1943	3e-09	8.52288	(EA)			Affymetrix, Illumina, Perlegen [~ 2500000] (imputed)	N
2017-08-18	28448500	Graff M	2017-04-27	PLoS Genet	www.ncbi.nlm.nih.gov/pubmed/28448500	Genome-wide physical activity interactions in adiposity - A meta-analysis of 200,452 adults.	Body mass index in physically active individuals	1,957 African American women, 1,773 Filipino ancestry women, 305 Indian ancestry women, 67,609 European ancestry women, 1,206 African American men, 2,029 Indian ancestry men, 43,399 European ancestry men, at least 4,819 European ancestry individuals	4,807 African American women, 12,347 European ancestry women, 265 African American men, 14,540 European ancestry men	5q13.3	5	75738562	C5orf37, POC5	POC5 - SLC25A5P9	ENSG00000152359	ENSG00000251078		21114	14008	rs7715806-C	rs7715806	0	7715806	intergenic_variant	1	0.6097	3e-07	6.52288	(men)	0.0314	[0.019-0.044] kg/m2 increase	Affymetrix, Illumina, Perlegen [~ 2500000] (imputed)	N
2017-08-18	28448500	Graff M	2017-04-27	PLoS Genet	www.ncbi.nlm.nih.gov/pubmed/28448500	Genome-wide physical activity interactions in adiposity - A meta-analysis of 200,452 adults.	Body mass index in physically active individuals	1,957 African American women, 1,773 Filipino ancestry women, 305 Indian ancestry women, 67,609 European ancestry women, 1,206 African American men, 2,029 Indian ancestry men, 43,399 European ancestry men, at least 4,819 European ancestry individuals	4,807 African American women, 12,347 European ancestry women, 265 African American men, 14,540 European ancestry men	16p12.3	16	19924067	GPRC5B	GPRC5B - NA	ENSG00000167191			37900		rs12446632-G	rs12446632	0	12446632	intergenic_variant	1	0.8657	3e-06	5.52288	(men)	0.0417	[0.024-0.059] kg/m2 increase	Affymetrix, Illumina, Perlegen [~ 2500000] (imputed)	N
2017-08-18	28448500	Graff M	2017-04-27	PLoS Genet	www.ncbi.nlm.nih.gov/pubmed/28448500	Genome-wide physical activity interactions in adiposity - A meta-analysis of 200,452 adults.	Body mass index in physically active individuals	1,957 African American women, 1,773 Filipino ancestry women, 305 Indian ancestry women, 67,609 European ancestry women, 1,206 African American men, 2,029 Indian ancestry men, 43,399 European ancestry men, at least 4,819 European ancestry individuals	4,807 African American women, 12,347 European ancestry women, 265 African American men, 14,540 European ancestry men	5q13.3	5	75738562	C5orf37, POC5	POC5 - SLC25A5P9	ENSG00000152359	ENSG00000251078		21114	14008	rs7715806-C	rs7715806	0	7715806	intergenic_variant	1	0.6006	2e-08	7.69897		0.0234	[0.015-0.032] kg/m2 increase	Affymetrix, Illumina, Perlegen [~ 2500000] (imputed)	N
2017-08-18	28448500	Graff M	2017-04-27	PLoS Genet	www.ncbi.nlm.nih.gov/pubmed/28448500	Genome-wide physical activity interactions in adiposity - A meta-analysis of 200,452 adults.	Body mass index in physically active individuals	1,957 African American women, 1,773 Filipino ancestry women, 305 Indian ancestry women, 67,609 European ancestry women, 1,206 African American men, 2,029 Indian ancestry men, 43,399 European ancestry men, at least 4,819 European ancestry individuals	4,807 African American women, 12,347 European ancestry women, 265 African American men, 14,540 European ancestry men	6p12.3	6	50835337	TFAP2B	TFAP2B			ENSG00000008196			rs987237-G	rs987237	0	987237	intron_variant	0	0.1842	7e-14	13.1549		0.0386	[0.028-0.049] kg/m2 increase	Affymetrix, Illumina, Perlegen [~ 2500000] (imputed)	N
2017-08-30	27863252	Astle WJ	2016-11-17	Cell	www.ncbi.nlm.nih.gov/pubmed/27863252	The Allelic Landscape of Human Blood Cell Trait Variation and Links to Common Complex Disease.	High light scatter reticulocyte count	170,761 European ancestry individuals		8q23.3	8	115655407	TRPS1	TRPS1			ENSG00000104447			rs2737265-G	rs2737265	0	2737265	intron_variant	0	0.2824	1e-21	21		0.0381623	[0.03-0.046] unit decrease	Affymetrix [~ 2500000] (imputed)	N
2019-07-05	31152163	Wuttke M	2019-05-31	Nat Genet	www.ncbi.nlm.nih.gov/pubmed/31152163	A catalog of genetic loci associated with kidney function from analyses of a million individuals.	Estimated glomerular filtration rate	567,460 European ancestry individuals, 165,726 East Asian ancestry individuals, 13,842 African American individuals, 13,359 South Asian ancestry individuals, 4,961 Hispanic individuals	216,518 European ancestry individuals, 64,204 non-Hispanic black individuals	20p12.1	20	14697142	MACROD2	MACROD2			ENSG00000172264			rs1041606-T	rs1041606	0	1041606	intron_variant	0	0.2319	1e-09	9		0.0021	[0.0013-0.0029] unit decrease	Affymetrix, Illumina [8221591] (imputed)	N
2019-07-05	31152163	Wuttke M	2019-05-31	Nat Genet	www.ncbi.nlm.nih.gov/pubmed/31152163	A catalog of genetic loci associated with kidney function from analyses of a million individuals.	Estimated glomerular filtration rate	567,460 European ancestry individuals, 165,726 East Asian ancestry individuals, 13,842 African American individuals, 13,359 South Asian ancestry individuals, 4,961 Hispanic individuals	216,518 European ancestry individuals, 64,204 non-Hispanic black individuals	15q26.3	15	98733292	IGF1R	IGF1R			ENSG00000140443			rs59646751-T	rs59646751	0	59646751	intron_variant	0	0.3043	3e-13	12.5229		0.0023	[0.0017-0.0029] unit decrease	Affymetrix, Illumina [8221591] (imputed)	N
2018-07-28	29403010	Kanai M	2018-02-05	Nat Genet	www.ncbi.nlm.nih.gov/pubmed/29403010	Genetic analysis of quantitative traits in the Japanese population links cell types to complex human diseases.	Blood urea nitrogen levels	139,818 Japanese ancestry individuals		6p12.3	6	50821065	TFAP2B	TFAP2B			ENSG00000008196			rs3798519-?	rs3798519	0	3798519	intron_variant	0	NR	4e-15	14.3979		0.03085	[0.023-0.039] unit increase novel	Illumina [6108953] (imputed)	N
2018-07-28	29403010	Kanai M	2018-02-05	Nat Genet	www.ncbi.nlm.nih.gov/pubmed/29403010	Genetic analysis of quantitative traits in the Japanese population links cell types to complex human diseases.	Blood urea nitrogen levels	139,818 Japanese ancestry individuals		13q14.11	13	42201303	DGKH	DGKH			ENSG00000102780			rs12583267-?	rs12583267	0	12583267	intron_variant	0	NR	9e-09	8.04576		0.02042	[0.013-0.027] unit decrease novel	Illumina [6108953] (imputed)	N
2018-07-28	29403010	Kanai M	2018-02-05	Nat Genet	www.ncbi.nlm.nih.gov/pubmed/29403010	Genetic analysis of quantitative traits in the Japanese population links cell types to complex human diseases.	Blood urea nitrogen levels	139,818 Japanese ancestry individuals		15q26.3	15	98726649	IGF1R	IGF1R			ENSG00000140443			rs28657002-?	rs28657002	0	28657002	intron_variant	0	NR	4e-10	9.39794		0.02585	[0.018-0.034] unit increase novel	Illumina [6108953] (imputed)	N
2017-08-22	28448500	Graff M	2017-04-27	PLoS Genet	www.ncbi.nlm.nih.gov/pubmed/28448500	Genome-wide physical activity interactions in adiposity - A meta-analysis of 200,452 adults.	Waist-to-hip ratio adjusted for BMI in active individuals	1,957 African American women, 1,421 Filipino ancestry women, 305 Indian ancestry women, 65,539 European ancestry women, 1,206 African American men, 2,029 Indian ancestry men, 41,673 European ancestry men, 4,819 European ancestry individuals	4,807 African American women, 12,347 European ancestry women, 265 African American men, 14,540 European ancestry men	5q11.2	5	56521061	ANKRD55	C5orf67			ENSG00000225940			rs455660-T	rs455660	0	455660	intron_variant	0	0.1975	5e-06	5.30103	(men)	0.0378	[0.022-0.054] unit increase	Affymetrix, Illumina, Perlegen [~ 2500000] (imputed)	N
2017-08-22	28448500	Graff M	2017-04-27	PLoS Genet	www.ncbi.nlm.nih.gov/pubmed/28448500	Genome-wide physical activity interactions in adiposity - A meta-analysis of 200,452 adults.	Waist-to-hip ratio adjusted for BMI in active individuals	1,957 African American women, 1,421 Filipino ancestry women, 305 Indian ancestry women, 65,539 European ancestry women, 1,206 African American men, 2,029 Indian ancestry men, 41,673 European ancestry men, 4,819 European ancestry individuals	4,807 African American women, 12,347 European ancestry women, 265 African American men, 14,540 European ancestry men	5q11.2	5	56565039	MAP3K1	C5orf67			ENSG00000225940			rs3936510-T	rs3936510	0	3936510	intron_variant	0	0.1875	5e-07	6.30103	(EA)	0.0295	[0.018-0.041] unit increase	Affymetrix, Illumina, Perlegen [~ 2500000] (imputed)	N
2017-08-30	27863252	Astle WJ	2016-11-17	Cell	www.ncbi.nlm.nih.gov/pubmed/27863252	The Allelic Landscape of Human Blood Cell Trait Variation and Links to Common Complex Disease.	Sum neutrophil eosinophil counts	170,384 European ancestry individuals		14q24.1	14	68713254	RAD51B	RAD51B			ENSG00000182185			rs10138752-T	rs10138752	0	10138752	intron_variant	0	0.0777	1e-11	11		0.0455889	[0.032-0.059] unit decrease	Affymetrix [~ 2500000] (imputed)	N
2016-10-14	26634245	Lutz SM	2015-12-03	BMC Genet	www.ncbi.nlm.nih.gov/pubmed/26634245	A genome-wide association study identifies risk loci for spirometric measures among smokers of European and African ancestry.	Post bronchodilator FEV1/FVC ratio	10,094 European ancestry current and former smoker individuals, 3,260 African American current and former smoker individuals, 178 current and former smoker individuals		11q12.3	11	62558235	Intergenic	AHNAK - EEF1G	ENSG00000124942	ENSG00000254772		2000	1361	rs149746592-A	rs149746592	0	149746592	intergenic_variant	1	0.976	4e-06	5.39794	(AA)	0.05	unit increase	Illumina [NR] (imputed)	N
2016-10-14	26634245	Lutz SM	2015-12-03	BMC Genet	www.ncbi.nlm.nih.gov/pubmed/26634245	A genome-wide association study identifies risk loci for spirometric measures among smokers of European and African ancestry.	Post bronchodilator FEV1/FVC ratio	10,094 European ancestry current and former smoker individuals, 3,260 African American current and former smoker individuals, 178 current and former smoker individuals		1p31.3	1	63696337	Intergenic	PGM1 - ROR1	ENSG00000079739	ENSG00000185483		36092	77680	rs192166173-A	rs192166173	0	192166173	intergenic_variant	1	0.999	4e-06	5.39794	(AA)	0.342	unit increase	Illumina [NR] (imputed)	N
2016-10-14	26634245	Lutz SM	2015-12-03	BMC Genet	www.ncbi.nlm.nih.gov/pubmed/26634245	A genome-wide association study identifies risk loci for spirometric measures among smokers of European and African ancestry.	Post bronchodilator FEV1/FVC ratio	10,094 European ancestry current and former smoker individuals, 3,260 African American current and former smoker individuals, 178 current and former smoker individuals		11q22.2	11	102906573	Intergenic	RNU7-159P - MMP13	ENSG00000238562	ENSG00000137745		2620	36422	rs150986675-T	rs150986675	0	150986675	intergenic_variant	1	0.879	6e-08	7.22185		0.016	unit decrease	Illumina [NR] (imputed)	N
2017-08-30	27863252	Astle WJ	2016-11-17	Cell	www.ncbi.nlm.nih.gov/pubmed/27863252	The Allelic Landscape of Human Blood Cell Trait Variation and Links to Common Complex Disease.	Granulocyte count	169,822 European ancestry individuals		14q24.1	14	68713254	RAD51B	RAD51B			ENSG00000182185			rs10138752-T	rs10138752	0	10138752	intron_variant	0	0.0777	5e-11	10.301		0.0442573	[0.031-0.057] unit decrease	Affymetrix [~ 2500000] (imputed)	N
2017-08-22	28448500	Graff M	2017-04-27	PLoS Genet	www.ncbi.nlm.nih.gov/pubmed/28448500	Genome-wide physical activity interactions in adiposity - A meta-analysis of 200,452 adults.	Waist-to-hip ratio adjusted for BMI in active individuals	1,957 African American women, 1,421 Filipino ancestry women, 305 Indian ancestry women, 65,539 European ancestry women, 1,206 African American men, 2,029 Indian ancestry men, 41,673 European ancestry men, 4,819 European ancestry individuals	4,807 African American women, 12,347 European ancestry women, 265 African American men, 14,540 European ancestry men	5q11.2	5	56521061	MAP3K1	C5orf67			ENSG00000225940			rs455660-T	rs455660	0	455660	intron_variant	0	0.1962	5e-07	6.30103		0.0285	[0.017-0.04] unit increase	Affymetrix, Illumina, Perlegen [~ 2500000] (imputed)	N
2018-07-28	29403010	Kanai M	2018-02-05	Nat Genet	www.ncbi.nlm.nih.gov/pubmed/29403010	Genetic analysis of quantitative traits in the Japanese population links cell types to complex human diseases.	Non-albumin protein levels	98,538 Japanese ancestry individuals		2q22.1	2	136136294	CXCR4, THSD7B	CXCR4 - HNRNPKP2	ENSG00000121966	ENSG00000227347		18145	62820	rs16832995-?	rs16832995	0	16832995	TF_binding_site_variant	1	NR	1e-11	11		0.03155	[0.022-0.041] unit increase novel	Illumina [6108953] (imputed)	N
2018-07-28	29403010	Kanai M	2018-02-05	Nat Genet	www.ncbi.nlm.nih.gov/pubmed/29403010	Genetic analysis of quantitative traits in the Japanese population links cell types to complex human diseases.	Albumin-globulin ratio	98,626 Japanese ancestry individuals		2q22.1	2	136136294	CXCR4, THSD7B	CXCR4 - HNRNPKP2	ENSG00000121966	ENSG00000227347		18145	62820	rs16832995-?	rs16832995	0	16832995	TF_binding_site_variant	1	NR	2e-11	10.699		0.03129	[0.022-0.04] unit decrease novel	Illumina [6108953] (imputed)	N
2019-07-05	31152163	Wuttke M	2019-05-31	Nat Genet	www.ncbi.nlm.nih.gov/pubmed/31152163	A catalog of genetic loci associated with kidney function from analyses of a million individuals.	Estimated glomerular filtration rate	567,460 European ancestry individuals, 165,726 East Asian ancestry individuals, 13,842 African American individuals, 13,359 South Asian ancestry individuals, 4,961 Hispanic individuals	216,518 European ancestry individuals, 64,204 non-Hispanic black individuals	10q22.2	10	73256607	DNAJC9-AS1	CFAP70, DNAJC9-AS1, DNAJC9-AS1			ENSG00000156042, ENSG00000236756, ENSG00000227540			rs12240572-A	rs12240572	0	12240572	intron_variant	0	0.1671	1e-11	11		0.0032	[0.002-0.0044] unit decrease	Affymetrix, Illumina [8221591] (imputed)	N
2018-02-23	29326435	Hill WD	2018-01-11	Mol Psychiatry	www.ncbi.nlm.nih.gov/pubmed/29326435	A combined analysis of genetically correlated traits identifies 187 loci and a role for neurogenesis and myelination in intelligence.	Intelligence (MTAG)	120,934 British ancestry individuals, 127,548 individuals		9q21.12	9	70383416	KLF9	SMC5 - KLF9	ENSG00000198887	ENSG00000119138		28543	1188	rs11142387-A	rs11142387	0	11142387	intergenic_variant	1	NR	3e-08	7.52288		0.0163001	[0.011-0.022] unit increase	Affymetrix [NR]	N
2018-02-23	29326435	Hill WD	2018-01-11	Mol Psychiatry	www.ncbi.nlm.nih.gov/pubmed/29326435	A combined analysis of genetically correlated traits identifies 187 loci and a role for neurogenesis and myelination in intelligence.	Intelligence (MTAG)	120,934 British ancestry individuals, 127,548 individuals		9q33.2	9	121846986	TTLL11	TTLL11			ENSG00000175764			rs4446794-A	rs4446794	0	4446794	intron_variant	0	NR	3e-09	8.52288		0.0266816	[0.018-0.035] unit increase	Affymetrix [NR]	N
2017-08-30	27863252	Astle WJ	2016-11-17	Cell	www.ncbi.nlm.nih.gov/pubmed/27863252	The Allelic Landscape of Human Blood Cell Trait Variation and Links to Common Complex Disease.	High light scatter reticulocyte percentage of red cells	170,763 European ancestry individuals		5q11.2	5	56561199	AC022431.2	C5orf67			ENSG00000225940			rs11429307-GT	rs11429307	0	11429307	intron_variant	0	0.1918	8e-09	8.09691		0.0262781	[0.017-0.035] unit increase	Affymetrix [~ 2500000] (imputed)	N
2017-08-30	27863252	Astle WJ	2016-11-17	Cell	www.ncbi.nlm.nih.gov/pubmed/27863252	The Allelic Landscape of Human Blood Cell Trait Variation and Links to Common Complex Disease.	High light scatter reticulocyte percentage of red cells	170,763 European ancestry individuals		6p25.2	6	2488104	intergenic	GMDS-DT			ENSG00000250903			rs3053386-CAA	rs3053386	0	3053386	intron_variant	0	0.5208	4e-11	10.3979		0.0237522	[0.017-0.031] unit decrease	Affymetrix [~ 2500000] (imputed)	N
2017-08-18	28448500	Graff M	2017-04-27	PLoS Genet	www.ncbi.nlm.nih.gov/pubmed/28448500	Genome-wide physical activity interactions in adiposity - A meta-analysis of 200,452 adults.	Waist circumference adjusted for BMI in active individuals	1,957 African American women, 1,773 Filipino ancestry women, 305 Indian ancestry women, 67,139 European ancestry women, 1,206 African American men, 2,029 Indian ancestry men, 43,100 European ancestry men, at least 4,819 European ancestry individuals	4,807 African American women, 12,347 European ancestry women, 265 African American men, 14,540 European ancestry men	2q37.1	2	231939445	NPPC	NPPC - DIS3L2	ENSG00000163273	ENSG00000144535		13049	21800	rs2580821-C	rs2580821	0	2580821	intergenic_variant	1	0.9169	1e-09	9	(men)	0.0688	[0.047-0.091] cm increase	Affymetrix, Illumina, Perlegen [~ 2500000] (imputed)	N
2017-08-18	28448500	Graff M	2017-04-27	PLoS Genet	www.ncbi.nlm.nih.gov/pubmed/28448500	Genome-wide physical activity interactions in adiposity - A meta-analysis of 200,452 adults.	Waist circumference adjusted for BMI in active individuals	1,957 African American women, 1,773 Filipino ancestry women, 305 Indian ancestry women, 67,139 European ancestry women, 1,206 African American men, 2,029 Indian ancestry men, 43,100 European ancestry men, at least 4,819 European ancestry individuals	4,807 African American women, 12,347 European ancestry women, 265 African American men, 14,540 European ancestry men	2q37.1	2	231939445	NPPC	NPPC - DIS3L2	ENSG00000163273	ENSG00000144535		13049	21800	rs2580821-C	rs2580821	0	2580821	intergenic_variant	1	0.9196	2e-08	7.69897	(women)	0.064	[0.042-0.086] cm increase	Affymetrix, Illumina, Perlegen [~ 2500000] (imputed)	N
2017-08-18	28448500	Graff M	2017-04-27	PLoS Genet	www.ncbi.nlm.nih.gov/pubmed/28448500	Genome-wide physical activity interactions in adiposity - A meta-analysis of 200,452 adults.	Waist circumference adjusted for BMI in active individuals	1,957 African American women, 1,773 Filipino ancestry women, 305 Indian ancestry women, 67,139 European ancestry women, 1,206 African American men, 2,029 Indian ancestry men, 43,100 European ancestry men, at least 4,819 European ancestry individuals	4,807 African American women, 12,347 European ancestry women, 265 African American men, 14,540 European ancestry men	2q37.1	2	231939445	NPPC	NPPC - DIS3L2	ENSG00000163273	ENSG00000144535		13049	21800	rs2580821-C	rs2580821	0	2580821	intergenic_variant	1	0.9172	5e-09	8.30103		0.0453	[0.03-0.06] cm increase	Affymetrix, Illumina, Perlegen [~ 2500000] (imputed)	N
2019-07-05	31152163	Wuttke M	2019-05-31	Nat Genet	www.ncbi.nlm.nih.gov/pubmed/31152163	A catalog of genetic loci associated with kidney function from analyses of a million individuals.	Estimated glomerular filtration rate	567,460 European ancestry individuals, 165,726 East Asian ancestry individuals, 13,842 African American individuals, 13,359 South Asian ancestry individuals, 4,961 Hispanic individuals	216,518 European ancestry individuals, 64,204 non-Hispanic black individuals	11p11.12	11	49036051	TRIM49B	TRIM49B			ENSG00000182053			rs2727040-T	rs2727040	0	2727040	intron_variant	0	0.2382	3e-10	9.52288		0.0026	[0.0018-0.0034] unit decrease	Affymetrix, Illumina [8221591] (imputed)	N
2017-08-22	28448500	Graff M	2017-04-27	PLoS Genet	www.ncbi.nlm.nih.gov/pubmed/28448500	Genome-wide physical activity interactions in adiposity - A meta-analysis of 200,452 adults.	Waist-to-hip ratio adjusted for BMI in active individuals	1,957 African American women, 1,421 Filipino ancestry women, 305 Indian ancestry women, 65,539 European ancestry women, 1,206 African American men, 2,029 Indian ancestry men, 41,673 European ancestry men, 4,819 European ancestry individuals	4,807 African American women, 12,347 European ancestry women, 265 African American men, 14,540 European ancestry men	5q11.2	5	56565039	MAP3K1	C5orf67			ENSG00000225940			rs3936510-T	rs3936510	0	3936510	intron_variant	0	0.1907	9e-08	7.04576	(EA, women)	0.04	[0.025-0.055] unit increase	Affymetrix, Illumina, Perlegen [~ 2500000] (imputed)	N
2017-08-18	28448500	Graff M	2017-04-27	PLoS Genet	www.ncbi.nlm.nih.gov/pubmed/28448500	Genome-wide physical activity interactions in adiposity - A meta-analysis of 200,452 adults.	Waist circumference adjusted for BMI in active individuals	1,957 African American women, 1,773 Filipino ancestry women, 305 Indian ancestry women, 67,139 European ancestry women, 1,206 African American men, 2,029 Indian ancestry men, 43,100 European ancestry men, at least 4,819 European ancestry individuals	4,807 African American women, 12,347 European ancestry women, 265 African American men, 14,540 European ancestry men	5q11.2	5	56565039	MAP3K1	C5orf67			ENSG00000225940			rs3936510-T	rs3936510	0	3936510	intron_variant	0	0.1894	1e-09	9	(EA,women)	0.0432	[0.029-0.057] cm increase	Affymetrix, Illumina, Perlegen [~ 2500000] (imputed)	N
2017-08-18	28448500	Graff M	2017-04-27	PLoS Genet	www.ncbi.nlm.nih.gov/pubmed/28448500	Genome-wide physical activity interactions in adiposity - A meta-analysis of 200,452 adults.	Waist circumference adjusted for BMI in active individuals	1,957 African American women, 1,773 Filipino ancestry women, 305 Indian ancestry women, 67,139 European ancestry women, 1,206 African American men, 2,029 Indian ancestry men, 43,100 European ancestry men, at least 4,819 European ancestry individuals	4,807 African American women, 12,347 European ancestry women, 265 African American men, 14,540 European ancestry men	5q11.2	5	56560548	MAP3K1	C5orf67			ENSG00000225940			rs3843467-T	rs3843467	0	3843467	intron_variant	0	0.1943	6e-08	7.22185	(EA)	0.0296	[0.019-0.04] cm increase	Affymetrix, Illumina, Perlegen [~ 2500000] (imputed)	N
2017-08-18	28448500	Graff M	2017-04-27	PLoS Genet	www.ncbi.nlm.nih.gov/pubmed/28448500	Genome-wide physical activity interactions in adiposity - A meta-analysis of 200,452 adults.	Waist circumference adjusted for BMI in active individuals	1,957 African American women, 1,773 Filipino ancestry women, 305 Indian ancestry women, 67,139 European ancestry women, 1,206 African American men, 2,029 Indian ancestry men, 43,100 European ancestry men, at least 4,819 European ancestry individuals	4,807 African American women, 12,347 European ancestry women, 265 African American men, 14,540 European ancestry men	1p36.13	1	16981663	MFAP2	MFAP2 - ATP13A2	ENSG00000117122	ENSG00000159363		1031	4295	rs9435732-C	rs9435732	0	9435732	intron_variant	1	0.7266	4e-10	9.39794	(EA, men)	0.0431	[0.03-0.057] cm increase	Affymetrix, Illumina, Perlegen [~ 2500000] (imputed)	N
2017-08-18	28448500	Graff M	2017-04-27	PLoS Genet	www.ncbi.nlm.nih.gov/pubmed/28448500	Genome-wide physical activity interactions in adiposity - A meta-analysis of 200,452 adults.	Waist circumference adjusted for BMI in active individuals	1,957 African American women, 1,773 Filipino ancestry women, 305 Indian ancestry women, 67,139 European ancestry women, 1,206 African American men, 2,029 Indian ancestry men, 43,100 European ancestry men, at least 4,819 European ancestry individuals	4,807 African American women, 12,347 European ancestry women, 265 African American men, 14,540 European ancestry men	1p36.13	1	16981663	MFAP2	MFAP2 - ATP13A2	ENSG00000117122	ENSG00000159363		1031	4295	rs9435732-C	rs9435732	0	9435732	intron_variant	1	0.7351	8e-06	5.09691	(EA,women)	0.0276	[0.015-0.04] cm increase	Affymetrix, Illumina, Perlegen [~ 2500000] (imputed)	N
2017-08-18	28448500	Graff M	2017-04-27	PLoS Genet	www.ncbi.nlm.nih.gov/pubmed/28448500	Genome-wide physical activity interactions in adiposity - A meta-analysis of 200,452 adults.	Waist circumference adjusted for BMI in active individuals	1,957 African American women, 1,773 Filipino ancestry women, 305 Indian ancestry women, 67,139 European ancestry women, 1,206 African American men, 2,029 Indian ancestry men, 43,100 European ancestry men, at least 4,819 European ancestry individuals	4,807 African American women, 12,347 European ancestry women, 265 African American men, 14,540 European ancestry men	1p36.13	1	16981663	MFAP2	MFAP2 - ATP13A2	ENSG00000117122	ENSG00000159363		1031	4295	rs9435732-C	rs9435732	0	9435732	intron_variant	1	0.7313	2e-12	11.699	(EA)	0.0336	[0.024-0.043] cm increase	Affymetrix, Illumina, Perlegen [~ 2500000] (imputed)	N
2017-08-18	28448500	Graff M	2017-04-27	PLoS Genet	www.ncbi.nlm.nih.gov/pubmed/28448500	Genome-wide physical activity interactions in adiposity - A meta-analysis of 200,452 adults.	Waist circumference adjusted for BMI in active individuals	1,957 African American women, 1,773 Filipino ancestry women, 305 Indian ancestry women, 67,139 European ancestry women, 1,206 African American men, 2,029 Indian ancestry men, 43,100 European ancestry men, at least 4,819 European ancestry individuals	4,807 African American women, 12,347 European ancestry women, 265 African American men, 14,540 European ancestry men	1p36.13	1	16981663	MFAP2	MFAP2 - ATP13A2	ENSG00000117122	ENSG00000159363		1031	4295	rs9435732-C	rs9435732	0	9435732	intron_variant	1	0.7293	2e-10	9.69897	(men)	0.0429	[0.03-0.056] cm increase	Affymetrix, Illumina, Perlegen [~ 2500000] (imputed)	N
2017-08-18	28448500	Graff M	2017-04-27	PLoS Genet	www.ncbi.nlm.nih.gov/pubmed/28448500	Genome-wide physical activity interactions in adiposity - A meta-analysis of 200,452 adults.	Waist circumference adjusted for BMI in active individuals	1,957 African American women, 1,773 Filipino ancestry women, 305 Indian ancestry women, 67,139 European ancestry women, 1,206 African American men, 2,029 Indian ancestry men, 43,100 European ancestry men, at least 4,819 European ancestry individuals	4,807 African American women, 12,347 European ancestry women, 265 African American men, 14,540 European ancestry men	1p36.13	1	16981663	MFAP2	MFAP2 - ATP13A2	ENSG00000117122	ENSG00000159363		1031	4295	rs9435732-C	rs9435732	0	9435732	intron_variant	1	0.7301	2e-12	11.699		0.0324	[0.023-0.041] cm increase	Affymetrix, Illumina, Perlegen [~ 2500000] (imputed)	N
2020-07-09	32154731	Ripatti P	2020-03-10	Circ Genom Precis Med	www.ncbi.nlm.nih.gov/pubmed/32154731	Polygenic Hyperlipidemias and Coronary Artery Disease Risk.	Triglyceride levels	324,694 British ancestry individuals		5q11.2	5	56561199	intergenic	C5orf67			ENSG00000225940			rs11429307-?	rs11429307	0	11429307	intron_variant	0	NR	2e-37	36.699		0.0427	[0.037-0.049] unit increase	Affymetrix [5701386] (imputed)	N
2020-07-21	32239398	Liu L	2020-04-01	Hum Genet	www.ncbi.nlm.nih.gov/pubmed/32239398	Two novel pleiotropic loci associated with osteoporosis and abdominal obesity.	Femoral neck bone mineral density and trunk fat mass adjusted by trunk lean mass	10,208 European ancestry individuals, 445 Hispanic individuals, 843 African ancestry individuals, 1,539 East Asian individuals		18p11.21	18	13852512	MC2R	MC5R - MC2R	ENSG00000176136	ENSG00000185231		25189	29532	rs78202598-G	rs78202598	0	78202598	intergenic_variant	1	NR	1e-08	8				Affymetrix, Illumina [12061510] (imputed)	N
2020-01-08	30297969	Mahajan A	2018-10-08	Nat Genet	www.ncbi.nlm.nih.gov/pubmed/30297969	Fine-mapping type 2 diabetes loci to single-variant resolution using high-density imputation and islet-specific epigenome maps.	Type 2 diabetes	74,124 European ancestry cases, 824,006 European ancestry controls		11p11.2	11	47508395	CELF1	CELF1			ENSG00000149187			rs7124681-A	rs7124681	0	7124681	intron_variant	0	0.4097	5e-09	8.30103		1.04	[1.03-1.05]	Affymetrix, Illumina [~ 27000000] (imputed)	N
2019-12-11	31708768	Liu C	2019-10-25	Front Aging Neurosci	www.ncbi.nlm.nih.gov/pubmed/31708768	Genome-Wide Association Studies for Cerebrospinal Fluid Soluble TREM2 in Alzheimer's Disease.	Cerebrospinal fluid sTREM-2 levels	224 healthy normal individuals, 72 significant memory concern individuals, 234 early mild cognitive impairment individuals, 277 late mild cognitive impairment individuals, 194 Alzheimer's disease cases		12q24.23	12	118004189	NR	KSR2 - RFC5	ENSG00000171435	ENSG00000111445		35199	9399	rs76228983-?	rs76228983	0	76228983	intergenic_variant	1	NR	3e-06	5.52288		5410.87	NR unit decrease	Illumina [2379855]	N
2020-07-23	32341527	Landi MT	2020-04-27	Nat Genet	www.ncbi.nlm.nih.gov/pubmed/32341527	Genome-wide association meta-analyses combining multiple risk phenotypes provide insights into the genetic architecture of cutaneous melanoma susceptibility.	Cutaneous malignant melanoma	36,760 European ancestry cases, 375,188 European ancestry controls		19p13.3	19	3540541	MFSD12	C19orf71, MFSD12			ENSG00000183397, ENSG00000161091			rs12984831-C	rs12984831	0	12984831	intron_variant	0	0.0164	4e-10	9.39794		1.53116	NR	Affymetrix, Illumina [NR] (imputed)	N
2020-07-23	32341527	Landi MT	2020-04-27	Nat Genet	www.ncbi.nlm.nih.gov/pubmed/32341527	Genome-wide association meta-analyses combining multiple risk phenotypes provide insights into the genetic architecture of cutaneous melanoma susceptibility.	Cutaneous malignant melanoma	36,760 European ancestry cases, 375,188 European ancestry controls		1q21.3	1	155022502	DCST2	DCST2			ENSG00000163354			rs76798800-T	rs76798800	0	76798800	intron_variant	0	0.2468	4e-15	14.3979		1.09004	NR	Affymetrix, Illumina [NR] (imputed)	N
2020-06-17	32327693	Oskarsson GR	2020-04-23	Commun Biol	www.ncbi.nlm.nih.gov/pubmed/32327693	Predicted loss and gain of function mutations in ACO1 are associated with erythropoiesis.	Hemoglobin levels	684,122 European ancestry individuals		12p13.1	12	12893277	GPRC5A	GPRC5A			ENSG00000013588			rs12811512-T	rs12811512	0	12811512	intron_variant	0		8e-23	22.0969		0.03	[NR] unit decrease	Affymetrix, Illumina [43000000] (imputed)	N
2019-12-11	31708768	Liu C	2019-10-25	Front Aging Neurosci	www.ncbi.nlm.nih.gov/pubmed/31708768	Genome-Wide Association Studies for Cerebrospinal Fluid Soluble TREM2 in Alzheimer's Disease.	Cerebrospinal fluid sTREM-2 levels	224 healthy normal individuals, 72 significant memory concern individuals, 234 early mild cognitive impairment individuals, 277 late mild cognitive impairment individuals, 194 Alzheimer's disease cases		6p21.1	6	40936291	NR	NA - UNC5CL		ENSG00000124602			90604	rs12664332-?	rs12664332	0	12664332	regulatory_region_variant	1	NR	4e-07	6.39794		4446.53	NR unit decrease	Illumina [2379855]	N
2020-01-07	31719535	Noordam R	2019-11-12	Nat Commun	www.ncbi.nlm.nih.gov/pubmed/31719535	Multi-ancestry sleep-by-SNP interaction analysis in 126,926 individuals reveals lipid loci stratified by sleep duration.	LDL cholesterol levels x short total sleep time interaction (2df test)	2,974 African American short sleepers, 365 Chinese ancestry short sleepers, 110 Asian ancestry short sleepers, at least 8,230 European ancestry short sleepers, 1,079 Hispanic/Latino short sleepers, 11,801 African American controls, 1,425 Chinese ancestry controls, 444 Asian ancestry controls, at least 31,097 European ancestry controls, 4,023 Hispanic/Latino controls	at least 214 African American short sleepers, 629 East Asian ancestry short sleepers, up to 6,761 European ancestry short sleepers, 2,473 Hispanic short sleepers, at least 913 African American controls, 2,504 East Asian ancestry controls, up to 26,764 European ancestry controls, 9,854 Hispanic controls	17q25.1	17	74419675	GPRC5C	RNA5SP448 - GPRC5C	ENSG00000200021	ENSG00000170412		1971	5176	rs9906564-?	rs9906564	0	9906564	intergenic_variant	1	NR	1e-08	8		0.5119	[0.15-0.87] unit decrease	Affymetrix, Illumina [up to 2533153] (imputed)	N
2020-01-07	31719535	Noordam R	2019-11-12	Nat Commun	www.ncbi.nlm.nih.gov/pubmed/31719535	Multi-ancestry sleep-by-SNP interaction analysis in 126,926 individuals reveals lipid loci stratified by sleep duration.	LDL cholesterol levels x short total sleep time interaction (2df test)	2,974 African American short sleepers, 365 Chinese ancestry short sleepers, 110 Asian ancestry short sleepers, at least 8,230 European ancestry short sleepers, 1,079 Hispanic/Latino short sleepers, 11,801 African American controls, 1,425 Chinese ancestry controls, 444 Asian ancestry controls, at least 31,097 European ancestry controls, 4,023 Hispanic/Latino controls	at least 214 African American short sleepers, 629 East Asian ancestry short sleepers, up to 6,761 European ancestry short sleepers, 2,473 Hispanic short sleepers, at least 913 African American controls, 2,504 East Asian ancestry controls, up to 26,764 European ancestry controls, 9,854 Hispanic controls	16q23.1	16	77973573	VAT1L	VAT1L			ENSG00000171724			rs429921-?	rs429921	0	429921	intron_variant	0	NR	1e-11	11		0.7758	[0.44-1.11] unit decrease	Affymetrix, Illumina [up to 2533153] (imputed)	N
2020-01-07	31719535	Noordam R	2019-11-12	Nat Commun	www.ncbi.nlm.nih.gov/pubmed/31719535	Multi-ancestry sleep-by-SNP interaction analysis in 126,926 individuals reveals lipid loci stratified by sleep duration.	LDL cholesterol levels x short total sleep time interaction (2df test)	2,974 African American short sleepers, 365 Chinese ancestry short sleepers, 110 Asian ancestry short sleepers, at least 8,230 European ancestry short sleepers, 1,079 Hispanic/Latino short sleepers, 11,801 African American controls, 1,425 Chinese ancestry controls, 444 Asian ancestry controls, at least 31,097 European ancestry controls, 4,023 Hispanic/Latino controls	at least 214 African American short sleepers, 629 East Asian ancestry short sleepers, up to 6,761 European ancestry short sleepers, 2,473 Hispanic short sleepers, at least 913 African American controls, 2,504 East Asian ancestry controls, up to 26,764 European ancestry controls, 9,854 Hispanic controls	16q23.1	16	77983539	VAT1L	VAT1L - CLEC3A	ENSG00000171724	ENSG00000166509		3432	38976	rs412464-?	rs412464	0	412464	intergenic_variant	1	NR	2e-10	9.69897	(EA)	0.7352	[0.33-1.14] unit decrease	Affymetrix, Illumina [up to 2533153] (imputed)	N
2020-01-07	31719535	Noordam R	2019-11-12	Nat Commun	www.ncbi.nlm.nih.gov/pubmed/31719535	Multi-ancestry sleep-by-SNP interaction analysis in 126,926 individuals reveals lipid loci stratified by sleep duration.	Triglyceride levels x long total sleep time interaction (2df test)	at least 2,926 African American long sleepers, 364 Chinese ancestry long sleepers, 112 Asian ancestry long sleepers, at least 7,664 European ancestry long sleepers, 1,038 Hispanic/Latino long sleepers, up to 11,906 African American controls, 1,449 Chinese ancestry controls, 454 Asian ancestry controls, at least 31,986 European ancestry controls, 4,091 Hispanic/Latino controls	at least 217 African American long sleepers, 317 East Asian ancestry long sleepers, up to 5,171 European ancestry long sleepers, 2,515 Hispanic long sleepers, at least 928 African American controls, 1,301 East Asian ancestry controls, up to 20,961 European ancestry controls, 10,064 Hispanic controls	2p23.3	2	27161842	GCKR	TCF23 - SLC5A6	ENSG00000163792	ENSG00000138074		4868	37745	rs1659684-?	rs1659684	0	1659684	intergenic_variant	1	NR	1e-11	11		0.01518	[0.01-0.02] unit decrease	Affymetrix, Illumina [up to 2533153] (imputed)	N
2017-08-30	27863252	Astle WJ	2016-11-17	Cell	www.ncbi.nlm.nih.gov/pubmed/27863252	The Allelic Landscape of Human Blood Cell Trait Variation and Links to Common Complex Disease.	Neutrophil percentage of granulocytes	170,672 European ancestry individuals		5p13.2	5	35846713	intergenic	SPEF2 - IL7R	ENSG00000152582	ENSG00000168685		32102	5982	rs4594881-T	rs4594881	0	4594881	intergenic_variant	1	0.3403	1e-17	17		0.0323514	[0.025-0.04] unit increase	Affymetrix [~ 2500000] (imputed)	N
2020-05-28	32231278	Hysi PG	2020-03-30	Nat Genet	www.ncbi.nlm.nih.gov/pubmed/32231278	Meta-analysis of 542,934 subjects of European ancestry identifies new genes and mechanisms predisposing to refractive error and myopia.	Refractive error	542,934 European ancestry individuals		6p12.3	6	50821738	TFAP2D, TFAP2B, PKHD1	TFAP2B			ENSG00000008196			rs2076309-?	rs2076309	0	2076309	intron_variant	0		4e-37	36.3979				Affymetrix, Illumina [NR] (imputed)	N
2020-12-24	28322283	Chibnik LB	2017-03-21	Mol Psychiatry	www.ncbi.nlm.nih.gov/pubmed/28322283	Susceptibility to neurofibrillary tangles: role of the PTPRD locus and limited pleiotropy with other neuropathologies.	Neurofibrillary tangles	909 European ancestry individuals	369 individuals	20p12.1	20	16672431	NR	Y_RNA - SNRPB2	ENSG00000207382	ENSG00000125870		1689	57530	rs2104198-C	rs2104198	0	2104198	intergenic_variant	1	0.5	5e-06	5.30103	(EA)	0.08	[0.05-0.12] unit decrease	Affymetrix, Illumina [NR] (imputed)	N
2020-06-17	32317632	van de Vegte YJ	2020-04-21	Nat Commun	www.ncbi.nlm.nih.gov/pubmed/32317632	Genome-wide association studies and Mendelian randomization analyses for leisure sedentary behaviours.	Leisure sedentary behaviour (television watching)	408,815 European ancestry individuals		13q32.3	13	100060940	NR	PCCA-DT			ENSG00000274605			rs7991062-?	rs7991062	0	7991062	intron_variant	0		9e-15	14.0458		0.0177381	[0.013-0.022] unit decrease	Affymetrix [19400418] (imputed)	N
2020-06-17	32317632	van de Vegte YJ	2020-04-21	Nat Commun	www.ncbi.nlm.nih.gov/pubmed/32317632	Genome-wide association studies and Mendelian randomization analyses for leisure sedentary behaviours.	Leisure sedentary behaviour (computer use)	408,815 European ancestry individuals		1p36.33	1	1921745	NR	TMEM52 - CFAP74	ENSG00000178821	ENSG00000142609		2466	206	rs2748985-?	rs2748985	0	2748985	intergenic_variant	1		4e-12	11.3979		0.0153444	[0.011-0.02] unit decrease	Affymetrix [19400418] (imputed)	N
2021-02-23	33407418	Jonsson A	2021-01-06	BMC Med Genomics	www.ncbi.nlm.nih.gov/pubmed/33407418	Genome-wide association study of circulating levels of glucagon during an oral glucose tolerance test.	Glucagon levels in response to oral glucose tolerance test (decremental area under the curve for 0-30 minutes)	553 European ancestry individuals, 1,346 individuals		1q25.3	1	181562528	CACNA1E	CACNA1E			ENSG00000198216			rs80231151-G	rs80231151	0	80231151	intron_variant	0	0.082	2e-06	5.69897		0.305	[0.18-0.43] unit decrease	Illumina [NR] (imputed)	N
2020-01-22	31763980	Xiong Z	2019-11-25	Elife	www.ncbi.nlm.nih.gov/pubmed/31763980	Novel genetic loci affecting facial shape variation in humans.	Facial morphology	10,115 European ancestry individuals		2q36.1	2	222524618	PAX3	SGPP2			ENSG00000163082			rs1966690-A	rs1966690	0	1966690	intron_variant	0	0.48	2e-08	7.69897	(left alare-subnasale distance)	0.078	NR unit increase	Illumina [7029494] (imputed)	N
2020-01-22	31763980	Xiong Z	2019-11-25	Elife	www.ncbi.nlm.nih.gov/pubmed/31763980	Novel genetic loci affecting facial shape variation in humans.	Facial morphology	10,115 European ancestry individuals		4q31.3	4	153903529	SFRP2	UNC5C-AS1 - NA	ENSG00000271474			58351072		rs6535972-C	rs6535972	0	6535972	intergenic_variant	1	0.18	4e-12	11.3979	(left endocanthion-left alare distance)	0.12	NR unit increase	Illumina [7029494] (imputed)	N
2020-01-22	31763980	Xiong Z	2019-11-25	Elife	www.ncbi.nlm.nih.gov/pubmed/31763980	Novel genetic loci affecting facial shape variation in humans.	Facial morphology	10,115 European ancestry individuals		4q31.3	4	153903529	SFRP2	UNC5C-AS1 - NA	ENSG00000271474			58351072		rs6535972-C	rs6535972	0	6535972	intergenic_variant	1	0.18	2e-09	8.69897	(left exocanthion-left alare distance)	0.106	NR unit increase	Illumina [7029494] (imputed)	N
2020-07-21	32239398	Liu L	2020-04-01	Hum Genet	www.ncbi.nlm.nih.gov/pubmed/32239398	Two novel pleiotropic loci associated with osteoporosis and abdominal obesity.	Femoral neck bone mineral density	10,208 European ancestry individuals, 445 Hispanic individuals, 843 African ancestry individuals, 1,539 East Asian individuals		18p11.21	18	13852512	MC2R	MC5R - MC2R	ENSG00000176136	ENSG00000185231		25189	29532	rs78202598-G	rs78202598	0	78202598	intergenic_variant	1	NR	2e-06	5.69897		0.31	NR unit increase	Affymetrix, Illumina [12061510] (imputed)	N
2020-01-08	30297969	Mahajan A	2018-10-08	Nat Genet	www.ncbi.nlm.nih.gov/pubmed/30297969	Fine-mapping type 2 diabetes loci to single-variant resolution using high-density imputation and islet-specific epigenome maps.	Type 2 diabetes	74,124 European ancestry cases, 824,006 European ancestry controls		12q24.23	12	117974568	KSR2	KSR2 - RFC5	ENSG00000171435	ENSG00000111445		5578	39020	rs34965774-A	rs34965774	0	34965774	intergenic_variant	1	0.1438	2e-09	8.69897		1.06	[1.04-1.08]	Affymetrix, Illumina [~ 27000000] (imputed)	N
2020-07-12	29234017	Carayol J	2017-12-12	Nat Commun	www.ncbi.nlm.nih.gov/pubmed/29234017	Protein quantitative trait locus study in obesity during weight-loss identifies a leptin regulator.	Protein levels in obesity	494 European ancestry individuals		19p13.2	19	10289628	NR	ICAM4 - ICAM5	ENSG00000105371	ENSG00000105376		1106	324	rs281440-?	rs281440	0	281440	TF_binding_site_variant	1	NR	7e-27	26.1549	(sICAM-5)	0.3	[0.25-0.35] unit decrease	Illumina [4020654] (imputed)	N
2020-07-12	29234017	Carayol J	2017-12-12	Nat Commun	www.ncbi.nlm.nih.gov/pubmed/29234017	Protein quantitative trait locus study in obesity during weight-loss identifies a leptin regulator.	Protein levels in obesity	494 European ancestry individuals		20p11.21	20	23741355	NR	CST2P1 - CST1	ENSG00000232595	ENSG00000170373		29949	6207	rs6036507-?	rs6036507	0	6036507	intron_variant	1	NR	2e-13	12.699	(CYTN)	0.31	[0.23-0.39] unit increase	Illumina [4020654] (imputed)	N
2020-07-12	29234017	Carayol J	2017-12-12	Nat Commun	www.ncbi.nlm.nih.gov/pubmed/29234017	Protein quantitative trait locus study in obesity during weight-loss identifies a leptin regulator.	Protein levels in obesity	494 European ancestry individuals		20p11.21	20	23741355	NR	CST2P1 - CST1	ENSG00000232595	ENSG00000170373		29949	6207	rs6036507-?	rs6036507	0	6036507	intron_variant	1	NR	1e-11	11	(CYTT)	0.3	[0.21-0.39] unit increase	Illumina [4020654] (imputed)	N
2021-01-28	32339537	Roberts V	2020-04-24	J Invest Dermatol	www.ncbi.nlm.nih.gov/pubmed/32339537	Genome wide association study identifies genetic associations with perceived age.	Youthful appearance (self-reported)	423,992 European ancestry individuals		17p11.2	17	19385973	MFAP4	MFAP4			ENSG00000166482			rs139356332-G	rs139356332	0	139356332	intron_variant	0	0.976675	8e-13	12.0969		0.899434	NR	Affymetrix [~ 9600000] (imputed)	N
2021-01-28	32339537	Roberts V	2020-04-24	J Invest Dermatol	www.ncbi.nlm.nih.gov/pubmed/32339537	Genome wide association study identifies genetic associations with perceived age.	Youthful appearance (self-reported)	423,992 European ancestry individuals		11p11.2	11	47546792	CELF1	CELF1			ENSG00000149187			rs10838726-C	rs10838726	0	10838726	intron_variant	0	0.698486	4e-18	17.3979		0.959827	NR	Affymetrix [~ 9600000] (imputed)	N
2021-01-28	32339537	Roberts V	2020-04-24	J Invest Dermatol	www.ncbi.nlm.nih.gov/pubmed/32339537	Genome wide association study identifies genetic associations with perceived age.	Youthful appearance (self-reported)	423,992 European ancestry individuals		8q23.3	8	115601031	TRPS1	TRPS1			ENSG00000104447			rs2721929-G	rs2721929	0	2721929	intron_variant	0	0.44178	2e-09	8.69897		0.974136	NR	Affymetrix [~ 9600000] (imputed)	N
2020-08-03	32352494	Han X	2020-04-30	JAMA Ophthalmol	www.ncbi.nlm.nih.gov/pubmed/32352494	Association of Myopia and Intraocular Pressure With Retinal Detachment in European Descent Participants of the UK Biobank Cohort: A Mendelian Randomization Study.	Spherical equivalent	95,827 European ancestry individuals		2q37.1	2	232510602	NR	ECEL1 - PRSS56	ENSG00000171551	ENSG00000237412		22768	9786	rs1190458-C	rs1190458	0	1190458	intergenic_variant	1		2e-08	7.69897		0.26	[0.16-0.36] unit increase	NR [NR]	N
2020-06-17	32317632	van de Vegte YJ	2020-04-21	Nat Commun	www.ncbi.nlm.nih.gov/pubmed/32317632	Genome-wide association studies and Mendelian randomization analyses for leisure sedentary behaviours.	Leisure sedentary behaviour (television watching)	408,815 European ancestry individuals		9q33.2	9	121840500	NR	TTLL11			ENSG00000175764			rs7043521-?	rs7043521	0	7043521	intron_variant	0		7e-11	10.1549		0.0142704	[0.01-0.0186] unit increase	Affymetrix [19400418] (imputed)	N
2021-07-08	33421400	Galata G	2021-01-04	Am J Hum Genet	www.ncbi.nlm.nih.gov/pubmed/33421400	Genome-wide association study identifies novel susceptibility loci for KIT D816V positive mastocytosis.	Mastocytosis (KIT D816V positive)	414 European ancestry cases, 9,504 European ancestry controls	621 European ancestry cases, 8,456 European ancestry controls	3q26.32	3	177207952	TBL1XR1, LINC00501	TBL1XR1			ENSG00000177565			rs13077541-G	rs13077541	0	13077541	intron_variant	0	NR	2e-09	8.69897		1.3258		Illumina [592007] (imputed)	N
2019-07-05	30698716	de Vries PS	2019-01-29	Am J Epidemiol	www.ncbi.nlm.nih.gov/pubmed/30698716	Multi-Ancestry Genome-Wide Association Study of Lipid Levels Incorporating Gene-Alcohol Interactions.	LDL cholesterol levels x alcohol consumption (drinkers vs non-drinkers) interaction (2df)	56,505 European ancestry current drinkers, 9,870 African American current drinkers, 2,491 Asian ancestry current drinkers, 2,528 Hispanic current drinkers, 33,388 European ancestry non-drinkers, 11,119 African American non-drinkers, 9,959 Asian ancestry non-drinkers, 1,466 Hispanic non-drinkers	107,548 European ancestry current drinkers, 2,028 African American or Afro-Caribbean current drinkers, 41,240 Asian ancestry current drinkers, 6,622 Hispanic individuals, 1,984 Brazilian ancestry individuals, 29,438 European ancestry non-drinkers, 2,447 African American or Afro-Caribbean non-drinkers, 67,191 Asian ancestry non-drinkers, 7,092 Hispanic non-drinkers, 1,668 Brazilian ancestry non-dr…	9q21.13	9	76130261	PCSK5	PCSK5			ENSG00000099139			rs7035578-A	rs7035578	0	7035578	intron_variant	0	NR	1e-09	9	(EA)			Affymetrix, Illumina [NR] (imputed)	N
2020-01-07	31719535	Noordam R	2019-11-12	Nat Commun	www.ncbi.nlm.nih.gov/pubmed/31719535	Multi-ancestry sleep-by-SNP interaction analysis in 126,926 individuals reveals lipid loci stratified by sleep duration.	HDL cholesterol levels x short total sleep time interaction (2df test)	3,007 African American short sleepers, 369 Chinese ancestry short sleepers, 114 Asian ancestry short sleepers, at least 8,474 European ancestry short sleepers, 1,082 Hispanic/Latino short sleepers, up to 11,901 African American controls, 1,444 Chinese ancestry controls, 452 Asian ancestry controls, at least 31,567 European ancestry controls, 4,047 Hispanic/Latino controls	up to 221 African American short sleepers, 629 East Asian ancestry short sleepers, up to 9,585 European ancestry short sleepers, 2,517 Hispanic short sleepers, at least 925 African American controls, 2,504 East Asian ancestry controls, up to 38,027 European ancestry controls, 10,061 Hispanic controls	8q23.3	8	115590628	TRPS1	TRPS1			ENSG00000104447			rs10505258-?	rs10505258	0	10505258	intron_variant	0	NR	2e-18	17.699		0.007095	[0.0052-0.009] unit decrease	Affymetrix, Illumina [up to 2533153] (imputed)	N
2019-12-11	31708768	Liu C	2019-10-25	Front Aging Neurosci	www.ncbi.nlm.nih.gov/pubmed/31708768	Genome-Wide Association Studies for Cerebrospinal Fluid Soluble TREM2 in Alzheimer's Disease.	Cerebrospinal fluid sTREM-2 levels	224 healthy normal individuals, 72 significant memory concern individuals, 234 early mild cognitive impairment individuals, 277 late mild cognitive impairment individuals, 194 Alzheimer's disease cases		3q23	3	140586642	NR	CLSTN2 - TRIM42	ENSG00000158258	ENSG00000155890		9245	91422	rs9812589-?	rs9812589	0	9812589	intergenic_variant	1	NR	5e-06	5.30103		1510.87	NR unit increase	Illumina [2379855]	N
2019-12-11	31708768	Liu C	2019-10-25	Front Aging Neurosci	www.ncbi.nlm.nih.gov/pubmed/31708768	Genome-Wide Association Studies for Cerebrospinal Fluid Soluble TREM2 in Alzheimer's Disease.	Cerebrospinal fluid sTREM-2 levels	224 healthy normal individuals, 72 significant memory concern individuals, 234 early mild cognitive impairment individuals, 277 late mild cognitive impairment individuals, 194 Alzheimer's disease cases		4q31.21	4	140977594	NR	RNF150			ENSG00000170153			rs79187391-?	rs79187391	0	79187391	intron_variant	0	NR	2e-06	5.69897		3042.72	NR unit decrease	Illumina [2379855]	N
2020-01-07	31719535	Noordam R	2019-11-12	Nat Commun	www.ncbi.nlm.nih.gov/pubmed/31719535	Multi-ancestry sleep-by-SNP interaction analysis in 126,926 individuals reveals lipid loci stratified by sleep duration.	HDL cholesterol levels x short total sleep time interaction (2df test)	3,007 African American short sleepers, 369 Chinese ancestry short sleepers, 114 Asian ancestry short sleepers, at least 8,474 European ancestry short sleepers, 1,082 Hispanic/Latino short sleepers, up to 11,901 African American controls, 1,444 Chinese ancestry controls, 452 Asian ancestry controls, at least 31,567 European ancestry controls, 4,047 Hispanic/Latino controls	up to 221 African American short sleepers, 629 East Asian ancestry short sleepers, up to 9,585 European ancestry short sleepers, 2,517 Hispanic short sleepers, at least 925 African American controls, 2,504 East Asian ancestry controls, up to 38,027 European ancestry controls, 10,061 Hispanic controls	16q13	16	56993024	CETP	NLRC5			ENSG00000140853			rs289752-?	rs289752	0	289752	intron_variant	0	NR	8e-31	30.0969		0.01113	[0.0091-0.0131] unit increase	Affymetrix, Illumina [up to 2533153] (imputed)	N
2020-01-07	31719535	Noordam R	2019-11-12	Nat Commun	www.ncbi.nlm.nih.gov/pubmed/31719535	Multi-ancestry sleep-by-SNP interaction analysis in 126,926 individuals reveals lipid loci stratified by sleep duration.	HDL cholesterol levels x short total sleep time interaction (2df test)	3,007 African American short sleepers, 369 Chinese ancestry short sleepers, 114 Asian ancestry short sleepers, at least 8,474 European ancestry short sleepers, 1,082 Hispanic/Latino short sleepers, up to 11,901 African American controls, 1,444 Chinese ancestry controls, 452 Asian ancestry controls, at least 31,567 European ancestry controls, 4,047 Hispanic/Latino controls	up to 221 African American short sleepers, 629 East Asian ancestry short sleepers, up to 9,585 European ancestry short sleepers, 2,517 Hispanic short sleepers, at least 925 African American controls, 2,504 East Asian ancestry controls, up to 38,027 European ancestry controls, 10,061 Hispanic controls	16q13	16	56997818	CETP	NLRC5			ENSG00000140853			rs7187275-?	rs7187275	0	7187275	intron_variant	0	NR	2e-29	28.699		0.02682	[0.021-0.032] unit increase	Affymetrix, Illumina [up to 2533153] (imputed)	N
2020-01-07	31719535	Noordam R	2019-11-12	Nat Commun	www.ncbi.nlm.nih.gov/pubmed/31719535	Multi-ancestry sleep-by-SNP interaction analysis in 126,926 individuals reveals lipid loci stratified by sleep duration.	HDL cholesterol levels x short total sleep time interaction (2df test)	3,007 African American short sleepers, 369 Chinese ancestry short sleepers, 114 Asian ancestry short sleepers, at least 8,474 European ancestry short sleepers, 1,082 Hispanic/Latino short sleepers, up to 11,901 African American controls, 1,444 Chinese ancestry controls, 452 Asian ancestry controls, at least 31,567 European ancestry controls, 4,047 Hispanic/Latino controls	up to 221 African American short sleepers, 629 East Asian ancestry short sleepers, up to 9,585 European ancestry short sleepers, 2,517 Hispanic short sleepers, at least 925 African American controls, 2,504 East Asian ancestry controls, up to 38,027 European ancestry controls, 10,061 Hispanic controls	16q13	16	57011708	CETP	NLRC5			ENSG00000140853			rs1167514-?	rs1167514	0	1167514	intron_variant	0	NR	1e-10	10		0.009174	[0.0064-0.0119] unit increase	Affymetrix, Illumina [up to 2533153] (imputed)	N
2020-01-07	31719535	Noordam R	2019-11-12	Nat Commun	www.ncbi.nlm.nih.gov/pubmed/31719535	Multi-ancestry sleep-by-SNP interaction analysis in 126,926 individuals reveals lipid loci stratified by sleep duration.	HDL cholesterol levels x short total sleep time interaction (2df test)	3,007 African American short sleepers, 369 Chinese ancestry short sleepers, 114 Asian ancestry short sleepers, at least 8,474 European ancestry short sleepers, 1,082 Hispanic/Latino short sleepers, up to 11,901 African American controls, 1,444 Chinese ancestry controls, 452 Asian ancestry controls, at least 31,567 European ancestry controls, 4,047 Hispanic/Latino controls	up to 221 African American short sleepers, 629 East Asian ancestry short sleepers, up to 9,585 European ancestry short sleepers, 2,517 Hispanic short sleepers, at least 925 African American controls, 2,504 East Asian ancestry controls, up to 38,027 European ancestry controls, 10,061 Hispanic controls	16q13	16	57041869	CETP	NLRC5			ENSG00000140853			rs289727-?	rs289727	0	289727	intron_variant	0	NR	7e-21	20.1549		0.008578	[0.0065-0.0107] unit decrease	Affymetrix, Illumina [up to 2533153] (imputed)	N
2020-01-07	31719535	Noordam R	2019-11-12	Nat Commun	www.ncbi.nlm.nih.gov/pubmed/31719535	Multi-ancestry sleep-by-SNP interaction analysis in 126,926 individuals reveals lipid loci stratified by sleep duration.	HDL cholesterol levels x short total sleep time interaction (2df test)	3,007 African American short sleepers, 369 Chinese ancestry short sleepers, 114 Asian ancestry short sleepers, at least 8,474 European ancestry short sleepers, 1,082 Hispanic/Latino short sleepers, up to 11,901 African American controls, 1,444 Chinese ancestry controls, 452 Asian ancestry controls, at least 31,567 European ancestry controls, 4,047 Hispanic/Latino controls	up to 221 African American short sleepers, 629 East Asian ancestry short sleepers, up to 9,585 European ancestry short sleepers, 2,517 Hispanic short sleepers, at least 925 African American controls, 2,504 East Asian ancestry controls, up to 38,027 European ancestry controls, 10,061 Hispanic controls	16q13	16	57084296	CETP	NLRC5 - CPNE2	ENSG00000140853	ENSG00000140848		765	8287	rs27190-?	rs27190	0	27190	TF_binding_site_variant	1	NR	1e-10	10		0.005287	[0.0034-0.0072] unit increase	Affymetrix, Illumina [up to 2533153] (imputed)	N
2020-05-13	31816047	Boutin TS	2019-12-09	Hum Mol Genet	www.ncbi.nlm.nih.gov/pubmed/31816047	Insights into the genetic basis of retinal detachment.	High myopia	2,737 British ancestry cases, 47,635 British ancestry controls		2q37.1	2	232520315	PRSS56	ECEL1 - PRSS56	ENSG00000171551	ENSG00000237412		32481	73	rs2573210-G	rs2573210	0	2573210	intergenic_variant	1	0.193	4e-16	15.3979		1.30401	[1.217811-1.396314]	Affymetrix [NR] (imputed)	N
2020-05-28	32231278	Hysi PG	2020-03-30	Nat Genet	www.ncbi.nlm.nih.gov/pubmed/32231278	Meta-analysis of 542,934 subjects of European ancestry identifies new genes and mechanisms predisposing to refractive error and myopia.	Refractive error	542,934 European ancestry individuals		5q11.2	5	56564954	MAP3K1	C5orf67			ENSG00000225940			rs3936511-?	rs3936511	0	3936511	intron_variant	0		6e-09	8.22185				Affymetrix, Illumina [NR] (imputed)	N
2020-05-28	32231278	Hysi PG	2020-03-30	Nat Genet	www.ncbi.nlm.nih.gov/pubmed/32231278	Meta-analysis of 542,934 subjects of European ancestry identifies new genes and mechanisms predisposing to refractive error and myopia.	Refractive error	542,934 European ancestry individuals		6p25.2	6	2437997	MAS1L, UBD, FOXC1, TRIM40, GMDS, MUC22, PSORS1C1, TCF19, MICB, SLC22A23, TNXB	GMDS-DT			ENSG00000250903			rs11758482-?	rs11758482	0	11758482	non_coding_transcript_exon_variant	0		2e-20	19.699				Affymetrix, Illumina [NR] (imputed)	N
2020-01-08	30297969	Mahajan A	2018-10-08	Nat Genet	www.ncbi.nlm.nih.gov/pubmed/30297969	Fine-mapping type 2 diabetes loci to single-variant resolution using high-density imputation and islet-specific epigenome maps.	Type 2 diabetes	74,124 European ancestry cases, 824,006 European ancestry controls		19q13.31	19	44434695	TOMM40, APOE	ZNF229			ENSG00000278318			rs745903616-A	rs745903616	0	745903616	intron_variant	0	0.0013	8e-06	5.09691		1.61	[1.30-1.98]	Affymetrix, Illumina [~ 27000000] (imputed)	N
2020-01-07	31719535	Noordam R	2019-11-12	Nat Commun	www.ncbi.nlm.nih.gov/pubmed/31719535	Multi-ancestry sleep-by-SNP interaction analysis in 126,926 individuals reveals lipid loci stratified by sleep duration.	LDL cholesterol levels x short total sleep time interaction (1df test)	2,974 African American short sleepers, 365 Chinese ancestry short sleepers, 110 Asian ancestry short sleepers, at least 8,230 European ancestry short sleepers, 1,079 Hispanic/Latino short sleepers, 11,801 African American controls, 1,425 Chinese ancestry controls, 444 Asian ancestry controls, at least 31,097 European ancestry controls, 4,023 Hispanic/Latino controls	at least 214 African American short sleepers, 629 East Asian ancestry short sleepers, up to 6,761 European ancestry short sleepers, 2,473 Hispanic short sleepers, at least 913 African American controls, 2,504 East Asian ancestry controls, up to 26,764 European ancestry controls, 9,854 Hispanic controls	16q23.1	16	77983539	VAT1L	VAT1L - CLEC3A	ENSG00000171724	ENSG00000166509		3432	38976	rs412464-?	rs412464	0	412464	intergenic_variant	1	NR	9e-06	5.04576	(EA)	2.124	[1.18-3.06] unit decrease	Affymetrix, Illumina [up to 2533153] (imputed)	N
2020-12-24	28322283	Chibnik LB	2017-03-21	Mol Psychiatry	www.ncbi.nlm.nih.gov/pubmed/28322283	Susceptibility to neurofibrillary tangles: role of the PTPRD locus and limited pleiotropy with other neuropathologies.	Microscopic brain infarct	253 European ancestry cases, 656 European ancestry controls	369 individuals	1p34.1	1	44973205	NR	EIF2B3			ENSG00000070785			rs263998-C	rs263998	0	263998	intron_variant	0	0.43	1e-05	5	(EA)			Affymetrix, Illumina [NR] (imputed)	N
2020-08-03	32352494	Han X	2020-04-30	JAMA Ophthalmol	www.ncbi.nlm.nih.gov/pubmed/32352494	Association of Myopia and Intraocular Pressure With Retinal Detachment in European Descent Participants of the UK Biobank Cohort: A Mendelian Randomization Study.	Spherical equivalent	95,827 European ancestry individuals		2q37.1	2	232495341	NR	ECEL1 - PRSS56	ENSG00000171551	ENSG00000237412		7507	25047	rs1190463-A	rs1190463	0	1190463	intergenic_variant	1		2e-11	10.699		0.1	[0.08-0.12] unit increase	NR [NR]	N
2020-01-07	31719535	Noordam R	2019-11-12	Nat Commun	www.ncbi.nlm.nih.gov/pubmed/31719535	Multi-ancestry sleep-by-SNP interaction analysis in 126,926 individuals reveals lipid loci stratified by sleep duration.	HDL cholesterol levels x short total sleep time interaction (2df test)	3,007 African American short sleepers, 369 Chinese ancestry short sleepers, 114 Asian ancestry short sleepers, at least 8,474 European ancestry short sleepers, 1,082 Hispanic/Latino short sleepers, up to 11,901 African American controls, 1,444 Chinese ancestry controls, 452 Asian ancestry controls, at least 31,567 European ancestry controls, 4,047 Hispanic/Latino controls	up to 221 African American short sleepers, 629 East Asian ancestry short sleepers, up to 9,585 European ancestry short sleepers, 2,517 Hispanic short sleepers, at least 925 African American controls, 2,504 East Asian ancestry controls, up to 38,027 European ancestry controls, 10,061 Hispanic controls	4p16.1	4	7934878	AFAP1	AFAP1			ENSG00000196526			rs7689238-?	rs7689238	0	7689238	intron_variant	0	NR	1e-09	9	(EA)	0.00396	[0.0019-0.006] unit increase	Affymetrix, Illumina [up to 2533153] (imputed)	N
2017-08-30	27863252	Astle WJ	2016-11-17	Cell	www.ncbi.nlm.nih.gov/pubmed/27863252	The Allelic Landscape of Human Blood Cell Trait Variation and Links to Common Complex Disease.	Reticulocyte count	170,641 European ancestry individuals		5q11.2	5	56565081	AC022431.2	C5orf67			ENSG00000225940			rs5868014-G	rs5868014	0	5868014	intron_variant	0	0.1873	3e-10	9.52288		0.0288037	[0.02-0.038] unit increase	Affymetrix [~ 2500000] (imputed)	N
2020-05-28	32231278	Hysi PG	2020-03-30	Nat Genet	www.ncbi.nlm.nih.gov/pubmed/32231278	Meta-analysis of 542,934 subjects of European ancestry identifies new genes and mechanisms predisposing to refractive error and myopia.	Refractive error	542,934 European ancestry individuals		4q31.21	4	140997350	RNF150	RNF150			ENSG00000170153			rs73858679-?	rs73858679	0	73858679	intron_variant	0		2e-08	7.69897				Affymetrix, Illumina [NR] (imputed)	N
2020-05-09	22936693	Juran BD	2012-08-29	Hum Mol Genet	www.ncbi.nlm.nih.gov/pubmed/22936693	Immunochip analyses identify a novel risk locus for primary biliary cirrhosis at 13q14, multiple independent associations at four established risk loci and epistasis between 1p31 and 7q32 risk variants.	Primary biliary cirrhosis	2,216 European ancestry cases, 5,594 Europen ancestry controls		5p13.2	5	35934055	NR	CAPSL			ENSG00000152611			rs700172-A	rs700172	0	700172	intron_variant	0		2e-06	5.69897		1.27	[1.15-1.40]	Illumina [109812]	N
2020-05-09	22936693	Juran BD	2012-08-29	Hum Mol Genet	www.ncbi.nlm.nih.gov/pubmed/22936693	Immunochip analyses identify a novel risk locus for primary biliary cirrhosis at 13q14, multiple independent associations at four established risk loci and epistasis between 1p31 and 7q32 risk variants.	Primary biliary cirrhosis	2,216 European ancestry cases, 5,594 Europen ancestry controls		14q24.1	14	68286876	NR	RAD51B			ENSG00000182185			rs911263-A	rs911263	0	911263	intron_variant	0		4e-06	5.39794		1.25	[1.14-1.37]	Illumina [109812]	N
2019-07-05	30698716	de Vries PS	2019-01-29	Am J Epidemiol	www.ncbi.nlm.nih.gov/pubmed/30698716	Multi-Ancestry Genome-Wide Association Study of Lipid Levels Incorporating Gene-Alcohol Interactions.	LDL cholesterol levels x alcohol consumption (regular vs non-regular drinkers) interaction (2df)	44,831 European ancestry regular drinkers, 3,976 African American regular drinkers, 1,288 Asian ancestry regular drinkers, 827 Hispanic regular drinkers, 11,674 European ancestry non-regular drinkers, 5,894 African American non-regular drinkers, 1,203 Asian ancestry non-regular drinkers, 1,701 Hispanic non-regular drinkers	71,281 European ancestry regular drinkers, 711 African American or Afro-Caribbean regular drinkers, 35,088 Asian ancestry regular drinkers, 3,742 Hispanic regular drinkers, 36,267 European ancestry non-regular drinkers, 1,317 African American or Afro-Caribbean non-regular drinkers, 6,152 Asian ancestry non-regular drinkers, 2,880 Hispanic non-regular drinkers	9q21.13	9	76130261	PCSK5	PCSK5			ENSG00000099139			rs7035578-A	rs7035578	0	7035578	intron_variant	0	NR	6e-09	8.22185	(EA)			Affymetrix, Illumina [NR] (imputed)	N
2019-02-08	30593698	Hubel C	2018-12-28	Am J Med Genet B Neuropsychiatr Genet	www.ncbi.nlm.nih.gov/pubmed/30593698	Genomics of body fat percentage may contribute to sex bias in anorexia nervosa.	Fat-free mass	70,700 European ancestry female individuals, 85,261 European ancestry male individuals		5q31.2	5	139679432	NR	CXXC5			ENSG00000171604			rs3822742-?	rs3822742	0	3822742	intron_variant	0	NR	5e-09	8.30103	(male)	0.21204	[0.14-0.28] unit increase	Affymetrix [7794483] (imputed)	N
2020-06-25	32358547	Persyn E	2020-05-01	Nat Commun	www.ncbi.nlm.nih.gov/pubmed/32358547	Genome-wide association study of MRI markers of cerebral small vessel disease in 42,310 participants.	White matter hyperintensities	39,011 European ancestry individuals, 2,099 African ancestry individuals, 795 Hispanic individuals, 3,299 Asian ancestry individuals		15q22.31	15	65034495	MTFMT, SLC51B	MTFMT - SLC51B	ENSG00000103707	ENSG00000186198		4856	10892	rs12906662-A	rs12906662	0	12906662	intergenic_variant	1		6e-09	8.22185		5.656	[NR] Zscore decrease	Affymetrix [9700000] (imputed)	N
2020-07-23	32341527	Landi MT	2020-04-27	Nat Genet	www.ncbi.nlm.nih.gov/pubmed/32341527	Genome-wide association meta-analyses combining multiple risk phenotypes provide insights into the genetic architecture of cutaneous melanoma susceptibility.	Cutaneous malignant melanoma	36,760 European ancestry cases, 375,188 European ancestry controls		12p13.1	12	12917818	MIR614	GPRC5A			ENSG00000013588			rs1056927-G	rs1056927	0	1056927	3_prime_UTR_variant	0	0.4391	8e-15	14.0969		1.0791	NR	Affymetrix, Illumina [NR] (imputed)	N
2020-01-07	31719535	Noordam R	2019-11-12	Nat Commun	www.ncbi.nlm.nih.gov/pubmed/31719535	Multi-ancestry sleep-by-SNP interaction analysis in 126,926 individuals reveals lipid loci stratified by sleep duration.	HDL cholesterol levels x long total sleep time interaction (2df test)	2,933 African American long sleepers, 364 Chinese ancestry long sleepers, 112 Asian ancestry long sleepers, up to 7,870 European ancestry long sleepers, 1,038 Hispanic/Latino long sleepers, up to 11,975 African American controls, 1,449 Chinese ancestry controls, 454 Asian ancestry controls, at least 32,171 European ancestry controls, 4,091 Hispanic/Latino controls	at least 217 African American long sleepers, 616 East Asian ancestry long sleepers, up to 9,486 European ancestry long sleepers, 2,515 Hispanic long sleepers, at least 929 African American controls, 2,517 East Asian ancestry controls, up to 38,126 European ancestry controls, 10,063 Hispanic controls	16q13	16	56993024	CETP	NLRC5			ENSG00000140853			rs289752-?	rs289752	0	289752	intron_variant	0	NR	5e-24	23.301		0.01001	[0.008-0.012] unit increase	Affymetrix, Illumina [up to 2533153] (imputed)	N
2020-01-07	31719535	Noordam R	2019-11-12	Nat Commun	www.ncbi.nlm.nih.gov/pubmed/31719535	Multi-ancestry sleep-by-SNP interaction analysis in 126,926 individuals reveals lipid loci stratified by sleep duration.	HDL cholesterol levels x long total sleep time interaction (2df test)	2,933 African American long sleepers, 364 Chinese ancestry long sleepers, 112 Asian ancestry long sleepers, up to 7,870 European ancestry long sleepers, 1,038 Hispanic/Latino long sleepers, up to 11,975 African American controls, 1,449 Chinese ancestry controls, 454 Asian ancestry controls, at least 32,171 European ancestry controls, 4,091 Hispanic/Latino controls	at least 217 African American long sleepers, 616 East Asian ancestry long sleepers, up to 9,486 European ancestry long sleepers, 2,515 Hispanic long sleepers, at least 929 African American controls, 2,517 East Asian ancestry controls, up to 38,126 European ancestry controls, 10,063 Hispanic controls	16q13	16	56997818	CETP	NLRC5			ENSG00000140853			rs7187275-?	rs7187275	0	7187275	intron_variant	0	NR	3e-21	20.5229		0.02542	[0.02-0.031] unit increase	Affymetrix, Illumina [up to 2533153] (imputed)	N
2020-02-14	31806883	de Las Fuentes L	2019-12-06	Pharmacogenomics J	www.ncbi.nlm.nih.gov/pubmed/31806883	Genome-wide meta-analysis of variant-by-diuretic interactions as modulators of lipid traits in persons of European and African ancestry.	HDL cholesterol levels x thiazide or thiazide-like diuretics use interaction	6,878 European ancestry exposed individuals, 30,715 European ancestry unexposed individuals, 3,923 African American and African ancestry exposed individuals, 5,218 African American and African ancestry unexposed individuals		20p12.1	20	15939653	MACROD2, LOC613266	MACROD2			ENSG00000172264			rs6043629-?	rs6043629	0	6043629	intron_variant	0	NR	1e-08	8		0.0874	[0.057-0.118] unit increase	Affymetrix, Illumina [NR] (imputed)	N
2020-03-03	31959995	Schlosser P	2020-01-20	Nat Genet	www.ncbi.nlm.nih.gov/pubmed/31959995	Genetic studies of urinary metabolites illuminate mechanisms of detoxification and excretion in humans.	Urinary metabolite levels in chronic kidney disease	1,221 cases	406 cases	5p13.2	5	35980373	UGT3A1	UGT3A1			ENSG00000145626			rs6889699-T	rs6889699	0	6889699	intron_variant	0	0.14	1e-70	70	(X - 24348)	1.216	[1.08-1.35] unit decrease	Illumina [7750367] (imputed)	N
2020-07-14	32154731	Ripatti P	2020-03-10	Circ Genom Precis Med	www.ncbi.nlm.nih.gov/pubmed/32154731	Polygenic Hyperlipidemias and Coronary Artery Disease Risk.	Low density lipoprotein cholesterol levels	324,708 British ancestry individuals		8q23.3	8	115646356	TRPS1	TRPS1			ENSG00000104447			rs2737245-?	rs2737245	0	2737245	intron_variant	0	NR	5e-30	29.301		0.0324	[0.027-0.037] unit decrease	Affymetrix [5701386] (imputed)	N
2020-05-13	31816047	Boutin TS	2019-12-09	Hum Mol Genet	www.ncbi.nlm.nih.gov/pubmed/31816047	Insights into the genetic basis of retinal detachment.	Retinal detachment or retinal break	3,977 British ancestry cases, 360,233 British ancestry controls		4q21.21	4	80346657	c4orf22	CFAP299			ENSG00000197826			rs556246924-?	rs556246924	0	556246924	intron_variant	0	0.986	5e-06	5.30103		1.82684	[1.51-2.2]	Affymetrix, Illumina [7701827] (imputed)	N
2020-07-08	32066663	Niarchou M	2020-02-03	Transl Psychiatry	www.ncbi.nlm.nih.gov/pubmed/32066663	Genome-wide association study of dietary intake in the UK biobank study and its associations with schizophrenia and other traits.	Fish- and plant-related diet	154,123 European ancestry men, 181,453 European ancestry women		22q12.2	22	31759459	RNF185, LIMK2, PIK3IP1, PATZ1, DRG1, EIF4ENIF1, SFI1, PISD, PRR14L, DEPDC5	DEPDC5			ENSG00000100150			rs5749330-?	rs5749330	0	5749330	intron_variant	0	NR	3e-08	7.52288	(female)	0.0214016	[0.014-0.029] unit increase	Affymetrix [25921788] (imputed)	N
2020-07-08	32066663	Niarchou M	2020-02-03	Transl Psychiatry	www.ncbi.nlm.nih.gov/pubmed/32066663	Genome-wide association study of dietary intake in the UK biobank study and its associations with schizophrenia and other traits.	Beef consumption	335,576 European ancestry individuals		6p22.2	6	26206947	HIST1H2AC, HIST1H1E, HIST1H2BD, HIST1H2BE, HIST1H4D, HIST1H3D, HIST1H2AD, HIST1H2BF, HIST1H4E, HIST1H2BG, HIST1H2AE, HIST1H3E, HIST1H1D, HIST1H4F, HIST1H4G, HIST1H3F, HIST1H2BH, HIST1H3G, HIST1H2BI, HIST1H4H	H4C5 - H2BC8	ENSG00000276966	ENSG00000273802		909	8212	rs9379833-?	rs9379833	0	9379833	regulatory_region_variant	1	NR	7e-13	12.1549		0.0199379	[0.015-0.025] unit increase	Affymetrix [25921788] (imputed)	N
2019-07-05	30698716	de Vries PS	2019-01-29	Am J Epidemiol	www.ncbi.nlm.nih.gov/pubmed/30698716	Multi-Ancestry Genome-Wide Association Study of Lipid Levels Incorporating Gene-Alcohol Interactions.	LDL cholesterol levels x alcohol consumption (drinkers vs non-drinkers) interaction (2df)	56,505 European ancestry current drinkers, 9,870 African American current drinkers, 2,491 Asian ancestry current drinkers, 2,528 Hispanic current drinkers, 33,388 European ancestry non-drinkers, 11,119 African American non-drinkers, 9,959 Asian ancestry non-drinkers, 1,466 Hispanic non-drinkers	107,548 European ancestry current drinkers, 2,028 African American or Afro-Caribbean current drinkers, 41,240 Asian ancestry current drinkers, 6,622 Hispanic individuals, 1,984 Brazilian ancestry individuals, 29,438 European ancestry non-drinkers, 2,447 African American or Afro-Caribbean non-drinkers, 67,191 Asian ancestry non-drinkers, 7,092 Hispanic non-drinkers, 1,668 Brazilian ancestry non-dr…	9q21.13	9	76130261	PCSK5	PCSK5			ENSG00000099139			rs7035578-A	rs7035578	0	7035578	intron_variant	0	NR	9e-09	8.04576				Affymetrix, Illumina [NR] (imputed)	N
2019-07-05	30698716	de Vries PS	2019-01-29	Am J Epidemiol	www.ncbi.nlm.nih.gov/pubmed/30698716	Multi-Ancestry Genome-Wide Association Study of Lipid Levels Incorporating Gene-Alcohol Interactions.	LDL cholesterol levels x alcohol consumption (drinkers vs non-drinkers) interaction (2df)	56,505 European ancestry current drinkers, 9,870 African American current drinkers, 2,491 Asian ancestry current drinkers, 2,528 Hispanic current drinkers, 33,388 European ancestry non-drinkers, 11,119 African American non-drinkers, 9,959 Asian ancestry non-drinkers, 1,466 Hispanic non-drinkers	107,548 European ancestry current drinkers, 2,028 African American or Afro-Caribbean current drinkers, 41,240 Asian ancestry current drinkers, 6,622 Hispanic individuals, 1,984 Brazilian ancestry individuals, 29,438 European ancestry non-drinkers, 2,447 African American or Afro-Caribbean non-drinkers, 67,191 Asian ancestry non-drinkers, 7,092 Hispanic non-drinkers, 1,668 Brazilian ancestry non-dr…	8q23.3	8	115617852	TRPS1	TRPS1			ENSG00000104447			rs2737216-T	rs2737216	0	2737216	intron_variant	0	NR	4e-06	5.39794				Affymetrix, Illumina [NR] (imputed)	N
2019-07-05	30698716	de Vries PS	2019-01-29	Am J Epidemiol	www.ncbi.nlm.nih.gov/pubmed/30698716	Multi-Ancestry Genome-Wide Association Study of Lipid Levels Incorporating Gene-Alcohol Interactions.	LDL cholesterol levels x alcohol consumption (regular vs non-regular drinkers) interaction (2df)	44,831 European ancestry regular drinkers, 3,976 African American regular drinkers, 1,288 Asian ancestry regular drinkers, 827 Hispanic regular drinkers, 11,674 European ancestry non-regular drinkers, 5,894 African American non-regular drinkers, 1,203 Asian ancestry non-regular drinkers, 1,701 Hispanic non-regular drinkers	71,281 European ancestry regular drinkers, 711 African American or Afro-Caribbean regular drinkers, 35,088 Asian ancestry regular drinkers, 3,742 Hispanic regular drinkers, 36,267 European ancestry non-regular drinkers, 1,317 African American or Afro-Caribbean non-regular drinkers, 6,152 Asian ancestry non-regular drinkers, 2,880 Hispanic non-regular drinkers	9q21.13	9	76130261	PCSK5	PCSK5			ENSG00000099139			rs7035578-A	rs7035578	0	7035578	intron_variant	0	NR	3e-08	7.52288				Affymetrix, Illumina [NR] (imputed)	N
2020-01-08	30297969	Mahajan A	2018-10-08	Nat Genet	www.ncbi.nlm.nih.gov/pubmed/30297969	Fine-mapping type 2 diabetes loci to single-variant resolution using high-density imputation and islet-specific epigenome maps.	Type 2 diabetes	74,124 European ancestry cases, 824,006 European ancestry controls		19p13.3	19	5224987	PTPRS	PTPRS			ENSG00000105426			rs116953931-A	rs116953931	0	116953931	intron_variant	0	0.0371	6e-06	5.22185		1.08	[1.04-1.12]	Affymetrix, Illumina [~ 27000000] (imputed)	N
2020-01-07	31719535	Noordam R	2019-11-12	Nat Commun	www.ncbi.nlm.nih.gov/pubmed/31719535	Multi-ancestry sleep-by-SNP interaction analysis in 126,926 individuals reveals lipid loci stratified by sleep duration.	Triglyceride levels x short total sleep time interaction (2df test)	2,990 African American short sleepers, 369 Chinese ancestry short sleepers, 114 Asian ancestry short sleepers, at least 8,300 European ancestry short sleepers, 1,082 Hispanic/Latino short sleepers, at least 11,842 African American controls, 1,444 Chinese ancestry controls, 452 Asian ancestry controls, at least 31,350 European ancestry controls, 4,047 Hispanic/Latino controls	at least 220 African American short sleepers, 326 East Asian ancestry short sleepers, up to 5,288 European ancestry short sleepers, 2,517 Hispanic short sleepers, at least 925 African American controls, 1,292 East Asian ancestry controls, up to 20,844 European ancestry controls, 10,062 Hispanic controls	2p23.3	2	27163931	GCKR	TCF23 - SLC5A6	ENSG00000163792	ENSG00000138074		6957	35656	rs1275539-?	rs1275539	0	1275539	intergenic_variant	1	NR	1e-11	11		0.01444	[0.01-0.019] unit decrease	Affymetrix, Illumina [up to 2533153] (imputed)	N
2019-08-29	31315583	Lona-Durazo F	2019-07-17	BMC Genet	www.ncbi.nlm.nih.gov/pubmed/31315583	Meta-analysis of GWA studies provides new insights on the genetic architecture of skin pigmentation in recently admixed populations.	Skin pigmentation	1,047 Hispanic/Latin American individuals, 684 Cape Verdian individuals, 373 African American individuals	East African ancestry individuals (See Crawford et. al, 2017)	19p13.3	19	3565601	NR	MFSD12			ENSG00000161091			rs112332856-C	rs112332856	0	112332856	intron_variant	0	NR	9e-08	7.04576		0.188956	unit increase	Affymetrix, Illumina [at least 292549] (imputed)	N
2020-02-25	31636452	Satizabal CL	2019-10-21	Nat Genet	www.ncbi.nlm.nih.gov/pubmed/31636452	Genetic architecture of subcortical brain structures in 38,851 individuals.	Brainstem volume	28,809 European ancestry individuals	341 South East and East Asian ancestry individuals, 85 African American individuals	6p24.3	6	7886898	NR	BLOC1S5-TXNDC5, TXNDC5			ENSG00000259040, ENSG00000239264			rs9505301-A	rs9505301	0	9505301	intron_variant	0	0.8908	4e-10	9.39794		6.263	NR z score decrease	Affymetrix, Illumina [NR] (imputed)	N
2020-02-07	25147954	Enroth S	2014-08-22	Nat Commun	www.ncbi.nlm.nih.gov/pubmed/25147954	Strong effects of genetic and lifestyle factors on biomarker variation and use of personalized cutoffs.	interleukin 12 receptor subunit beta-1 levels	up to 653 individuals	up to 317 individuals	5q33.3	5	159387525	IL12B	IL12B - LINC01845	ENSG00000113302	ENSG00000253298		57038	61031	rs10045431-A	rs10045431	0	10045431	intron_variant	1	0.25603	9e-17	16.0458		0.47	[0.36-0.58] unit increase	Illumina [4840842] (imputed)	N
2019-02-08	30593698	Hubel C	2018-12-28	Am J Med Genet B Neuropsychiatr Genet	www.ncbi.nlm.nih.gov/pubmed/30593698	Genomics of body fat percentage may contribute to sex bias in anorexia nervosa.	Fat-free mass	70,700 European ancestry female individuals, 85,261 European ancestry male individuals		8q23.3	8	115619051	NR	TRPS1			ENSG00000104447			rs2737218-?	rs2737218	0	2737218	intron_variant	0	NR	2e-06	5.69897	(female)	0.14217	[0.084-0.2] unit decrease	Affymetrix [7794483] (imputed)	N
2019-02-08	30593698	Hubel C	2018-12-28	Am J Med Genet B Neuropsychiatr Genet	www.ncbi.nlm.nih.gov/pubmed/30593698	Genomics of body fat percentage may contribute to sex bias in anorexia nervosa.	Fat-free mass	70,700 European ancestry female individuals, 85,261 European ancestry male individuals		1q21.3	1	155022502	NR	DCST2			ENSG00000163354			rs76798800-?	rs76798800	0	76798800	intron_variant	0	NR	3e-13	12.5229	(male)	0.28652	[0.21-0.36] unit increase	Affymetrix [7794483] (imputed)	N
2020-06-17	32327693	Oskarsson GR	2020-04-23	Commun Biol	www.ncbi.nlm.nih.gov/pubmed/32327693	Predicted loss and gain of function mutations in ACO1 are associated with erythropoiesis.	Hemoglobin levels	684,122 European ancestry individuals		6p25.3	6	2050557	GMDS	GMDS			ENSG00000112699			rs115986297-A	rs115986297	0	115986297	intron_variant	0		2e-22	21.699		0.021	[NR] unit increase	Affymetrix, Illumina [43000000] (imputed)	N
2020-08-03	32352494	Han X	2020-04-30	JAMA Ophthalmol	www.ncbi.nlm.nih.gov/pubmed/32352494	Association of Myopia and Intraocular Pressure With Retinal Detachment in European Descent Participants of the UK Biobank Cohort: A Mendelian Randomization Study.	Spherical equivalent	95,827 European ancestry individuals		13q32.3	13	100451260	NR	PCCA			ENSG00000175198			rs9518075-A	rs9518075	0	9518075	intron_variant	0		2e-12	11.699		0.09	[0.07-0.11] unit increase	NR [NR]	N
2020-08-03	32352494	Han X	2020-04-30	JAMA Ophthalmol	www.ncbi.nlm.nih.gov/pubmed/32352494	Association of Myopia and Intraocular Pressure With Retinal Detachment in European Descent Participants of the UK Biobank Cohort: A Mendelian Randomization Study.	Spherical equivalent	95,827 European ancestry individuals		13q32.3	13	100037100	NR	NDUFA12P1 - PCCA-DT	ENSG00000225999	ENSG00000274605		8926	15974	rs9585327-G	rs9585327	0	9585327	intergenic_variant	1		2e-24	23.699		0.12	[0.1-0.14] unit increase	NR [NR]	N
2020-07-23	32341527	Landi MT	2020-04-27	Nat Genet	www.ncbi.nlm.nih.gov/pubmed/32341527	Genome-wide association meta-analyses combining multiple risk phenotypes provide insights into the genetic architecture of cutaneous melanoma susceptibility.	Cutaneous melanoma or hair colour	36,760 European ancestry cutaneous melanoma cases, 375,188 European ancestry controls, 352,662 European ancestry individuals		11q12.3	11	62436393	AHNAK	AHNAK			ENSG00000124942			rs10897275-G	rs10897275	0	10897275	intron_variant	0	0.663936	2e-33	32.699				Affymetrix, Illumina [NR] (imputed)	N
2020-08-03	32352494	Han X	2020-04-30	JAMA Ophthalmol	www.ncbi.nlm.nih.gov/pubmed/32352494	Association of Myopia and Intraocular Pressure With Retinal Detachment in European Descent Participants of the UK Biobank Cohort: A Mendelian Randomization Study.	Spherical equivalent	95,827 European ancestry individuals		6p12.3	6	50850526	NR	TFAP2B - RPS17P5	ENSG00000008196	ENSG00000060303		2907	6729	rs2746646-C	rs2746646	0	2746646	intergenic_variant	1		3e-15	14.5229		0.09	[0.07-0.11] unit increase	NR [NR]	N
2020-08-03	32352494	Han X	2020-04-30	JAMA Ophthalmol	www.ncbi.nlm.nih.gov/pubmed/32352494	Association of Myopia and Intraocular Pressure With Retinal Detachment in European Descent Participants of the UK Biobank Cohort: A Mendelian Randomization Study.	Spherical equivalent	95,827 European ancestry individuals		2q37.1	2	232426385	NR	ECEL1P1 - DIS3L2P1	ENSG00000204121	ENSG00000223788		6569	15649	rs2853387-A	rs2853387	0	2853387	regulatory_region_variant	1		2e-19	18.699		0.18	[0.14-0.22] unit increase	NR [NR]	N
2021-02-23	33407418	Jonsson A	2021-01-06	BMC Med Genomics	www.ncbi.nlm.nih.gov/pubmed/33407418	Genome-wide association study of circulating levels of glucagon during an oral glucose tolerance test.	Glucagon levels in response to oral glucose tolerance test (120 minutes)	553 European ancestry individuals, 1,346 individuals		10q26.2	10	126485662	NR	C10orf90			ENSG00000154493			rs61863936-T	rs61863936	0	61863936	intron_variant	0	0.2344	7e-06	5.1549		0.1711	[0.097-0.246] unit decrease	Illumina [NR] (imputed)	N
2017-08-30	27863252	Astle WJ	2016-11-17	Cell	www.ncbi.nlm.nih.gov/pubmed/27863252	The Allelic Landscape of Human Blood Cell Trait Variation and Links to Common Complex Disease.	Sum eosinophil basophil counts	171,771 European ancestry individuals		5p13.2	5	35844023	intergenic	SPEF2 - IL7R	ENSG00000152582	ENSG00000168685		29412	8672	rs1961220-A	rs1961220	0	1961220	intergenic_variant	1	0.3399	5e-19	18.301		0.0336082	[0.026-0.041] unit decrease	Affymetrix [~ 2500000] (imputed)	N
2020-05-28	32231278	Hysi PG	2020-03-30	Nat Genet	www.ncbi.nlm.nih.gov/pubmed/32231278	Meta-analysis of 542,934 subjects of European ancestry identifies new genes and mechanisms predisposing to refractive error and myopia.	Refractive error	542,934 European ancestry individuals		15q26.3	15	98961614	IGF1R	IGF1R			ENSG00000140443			rs2654980-?	rs2654980	0	2654980	3_prime_UTR_variant	0		4e-08	7.39794				Affymetrix, Illumina [NR] (imputed)	N
2020-09-29	31985003	Boocock J	2020-01-27	Hum Mol Genet	www.ncbi.nlm.nih.gov/pubmed/31985003	Genomic dissection of 43 serum urate-associated loci provides multiple insights into molecular mechanisms of urate control.	Urate levels	110,238 European ancestry individuals, 21,471 East Asian individuals		1q22	1	155179017	TRIM46	TRIM46			ENSG00000163462			rs11264341-C	rs11264341	0	11264341	intron_variant	0		4e-18	17.3979		0.049	[0.037-0.061] mg/dl decrease	NR [NR] (imputed)	N
2020-09-29	31985003	Boocock J	2020-01-27	Hum Mol Genet	www.ncbi.nlm.nih.gov/pubmed/31985003	Genomic dissection of 43 serum urate-associated loci provides multiple insights into molecular mechanisms of urate control.	Urate levels	110,238 European ancestry individuals, 21,471 East Asian individuals		15q26.3	15	98727906	IGF1R	IGF1R			ENSG00000140443			rs6598541-A	rs6598541	0	6598541	intron_variant	0		4e-17	16.3979		0.044	[0.034-0.054] mg/dl increase	NR [NR] (imputed)	N
2019-07-05	30698716	de Vries PS	2019-01-29	Am J Epidemiol	www.ncbi.nlm.nih.gov/pubmed/30698716	Multi-Ancestry Genome-Wide Association Study of Lipid Levels Incorporating Gene-Alcohol Interactions.	Triglyceride levels	89,893 European ancestry individuals, 20,989 African American individuals, 12,450 Asian ancestry individuals, 3,994 HIspanic individuals	136,986 European ancestry individuals, 4,475 African American or Afro-Caribbean individuals, 108,431 Asian ancestry individuals, 13,714 Hispanic individuals, 3,652 Brazilian ancestry individuals	5q11.2	5	56512648	C5orf67	C5orf67			ENSG00000225940			rs465002-T	rs465002	0	465002	intron_variant	0	NR	7e-07	6.1549		0.009	NR unit increase	Affymetrix, Illumina [NR] (imputed)	N
2021-07-27	33402679	Lagou V	2021-01-05	Nat Commun	www.ncbi.nlm.nih.gov/pubmed/33402679	Sex-dimorphic genetic effects and novel loci for fasting glucose and insulin variability.	Fasting insulin	105,056 European ancestry individuals		5q11.2	5	56510924	ANKRD55, MAP3K1	RPL26P19 - C5orf67	ENSG00000226221	ENSG00000225940		5852	643	rs459193-G	rs459193	0	459193	intergenic_variant	1	0.71215	3e-08	7.52288		0.014927	[0.0097-0.0202] unit increase	Affymetrix, Illumina [8700000] (imputed)	N
2019-02-15	30306274	Shah RL	2018-10-10	Hum Genet	www.ncbi.nlm.nih.gov/pubmed/30306274	Genome-wide association studies for corneal and refractive astigmatism in UK Biobank demonstrate a shared role for myopia susceptibility loci.	Corneal astigmatism	Up to 86,335 European ancestry individuals		4q21.21	4	81025926	BMP3	CFAP299 - BMP3	ENSG00000197826	ENSG00000152785		62176	4782	rs1353386-A	rs1353386	0	1353386	intergenic_variant	1	0.148	1e-06	6		0.019	[0.011-0.027] dioptres increase	NR [5901671] (imputed)	N
2020-07-23	32341527	Landi MT	2020-04-27	Nat Genet	www.ncbi.nlm.nih.gov/pubmed/32341527	Genome-wide association meta-analyses combining multiple risk phenotypes provide insights into the genetic architecture of cutaneous melanoma susceptibility.	Nevus count or cutaneous melanoma	36,760 European ancestry cutaneous melanoma cases, 375,188 European ancestry controls, 12,930 European ancestry individuals, 52,847 individuals		6p12.3	6	50822929	TFAP2B	TFAP2B			ENSG00000008196			rs2857482-C	rs2857482	0	2857482	intron_variant	0	0.892809	3e-10	9.52288				Affymetrix, Illumina [NR] (imputed)	N
2020-08-03	32352494	Han X	2020-04-30	JAMA Ophthalmol	www.ncbi.nlm.nih.gov/pubmed/32352494	Association of Myopia and Intraocular Pressure With Retinal Detachment in European Descent Participants of the UK Biobank Cohort: A Mendelian Randomization Study.	Spherical equivalent	95,827 European ancestry individuals		4q21.21	4	80984870	NR	CFAP299 - BMP3	ENSG00000197826	ENSG00000152785		21120	45838	rs7667446-T	rs7667446	0	7667446	intergenic_variant	1		3e-11	10.5229		0.1	[0.08-0.12] unit increase	NR [NR]	N
2020-06-17	32327693	Oskarsson GR	2020-04-23	Commun Biol	www.ncbi.nlm.nih.gov/pubmed/32327693	Predicted loss and gain of function mutations in ACO1 are associated with erythropoiesis.	Hemoglobin levels	684,122 European ancestry individuals		8q23.3	8	115506607	TRPS1	TRPS1			ENSG00000104447			rs3808426-A	rs3808426	0	3808426	intron_variant	0		1e-14	14		0.017	[NR] unit decrease	Affymetrix, Illumina [43000000] (imputed)	N
2020-06-17	32327693	Oskarsson GR	2020-04-23	Commun Biol	www.ncbi.nlm.nih.gov/pubmed/32327693	Predicted loss and gain of function mutations in ACO1 are associated with erythropoiesis.	Hemoglobin levels	684,122 European ancestry individuals		12q13.13	12	51924594	ACVRL1	ACVRL1 - ACVR1B	ENSG00000139567	ENSG00000135503		1233	27105	rs3847858-T	rs3847858	0	3847858	regulatory_region_variant	1		7e-10	9.1549		0.021	[NR] unit increase	Affymetrix, Illumina [43000000] (imputed)	N
2019-07-05	30698716	de Vries PS	2019-01-29	Am J Epidemiol	www.ncbi.nlm.nih.gov/pubmed/30698716	Multi-Ancestry Genome-Wide Association Study of Lipid Levels Incorporating Gene-Alcohol Interactions.	HDL cholesterol levels x alcohol consumption (regular vs non-regular drinkers) interaction (2df)	44,831 European ancestry regular drinkers, 3,976 African American regular drinkers, 1,288 Asian ancestry regular drinkers, 827 Hispanic regular drinkers, 11,674 European ancestry non-regular drinkers, 5,894 African American non-regular drinkers, 1,203 Asian ancestry non-regular drinkers, 1,701 Hispanic non-regular drinkers	71,281 European ancestry regular drinkers, 711 African American or Afro-Caribbean regular drinkers, 35,088 Asian ancestry regular drinkers, 3,742 Hispanic regular drinkers, 36,267 European ancestry non-regular drinkers, 1,317 African American or Afro-Caribbean non-regular drinkers, 6,152 Asian ancestry non-regular drinkers, 2,880 Hispanic non-regular drinkers	5q11.2	5	56512648	C5orf67	C5orf67			ENSG00000225940			rs465002-T	rs465002	0	465002	intron_variant	0	NR	1e-06	6	(Asian)			Affymetrix, Illumina [NR] (imputed)	N
2020-02-27	31830031	Chernus JM	2019-12-12	PLoS Genet	www.ncbi.nlm.nih.gov/pubmed/31830031	A candidate gene analysis and GWAS for genes associated with maternal nondisjunction of chromosome 21.	Maternal nondisjunction of chromosome 21 (mothers vs fathers)	705 mothers, 645 fathers		18p11.21	18	13805143	NR	RNMT - MC5R	ENSG00000101654	ENSG00000176136		40587	19006	rs62086686-?	rs62086686	0	62086686	intergenic_variant	1		4e-06	5.39794		2.17391	[NR]	Illumina [NR] (imputed)	N
2020-02-27	31830031	Chernus JM	2019-12-12	PLoS Genet	www.ncbi.nlm.nih.gov/pubmed/31830031	A candidate gene analysis and GWAS for genes associated with maternal nondisjunction of chromosome 21.	Maternal nondisjunction of chromosome 21 (MI error vs fathers)	535 mothers, 645 fathers		20p12.1	20	14883012	NR	MACROD2			ENSG00000172264			rs984968-?	rs984968	0	984968	intron_variant	0		7e-06	5.1549		1.52	[NR]	Illumina [NR] (imputed)	N
2019-07-05	30698716	de Vries PS	2019-01-29	Am J Epidemiol	www.ncbi.nlm.nih.gov/pubmed/30698716	Multi-Ancestry Genome-Wide Association Study of Lipid Levels Incorporating Gene-Alcohol Interactions.	HDL cholesterol levels x alcohol consumption (regular vs non-regular drinkers) interaction (2df)	44,831 European ancestry regular drinkers, 3,976 African American regular drinkers, 1,288 Asian ancestry regular drinkers, 827 Hispanic regular drinkers, 11,674 European ancestry non-regular drinkers, 5,894 African American non-regular drinkers, 1,203 Asian ancestry non-regular drinkers, 1,701 Hispanic non-regular drinkers	71,281 European ancestry regular drinkers, 711 African American or Afro-Caribbean regular drinkers, 35,088 Asian ancestry regular drinkers, 3,742 Hispanic regular drinkers, 36,267 European ancestry non-regular drinkers, 1,317 African American or Afro-Caribbean non-regular drinkers, 6,152 Asian ancestry non-regular drinkers, 2,880 Hispanic non-regular drinkers	17q21.31	17	43797377	C17orf105, MPP3	CFAP97D1 - MPP3	ENSG00000231256	ENSG00000161647		9757	3422	rs112259268-A	rs112259268	0	112259268	intergenic_variant	1	NR	9e-34	33.0458				Affymetrix, Illumina [NR] (imputed)	N
2019-07-05	30698716	de Vries PS	2019-01-29	Am J Epidemiol	www.ncbi.nlm.nih.gov/pubmed/30698716	Multi-Ancestry Genome-Wide Association Study of Lipid Levels Incorporating Gene-Alcohol Interactions.	HDL cholesterol levels x alcohol consumption (regular vs non-regular drinkers) interaction (2df)	44,831 European ancestry regular drinkers, 3,976 African American regular drinkers, 1,288 Asian ancestry regular drinkers, 827 Hispanic regular drinkers, 11,674 European ancestry non-regular drinkers, 5,894 African American non-regular drinkers, 1,203 Asian ancestry non-regular drinkers, 1,701 Hispanic non-regular drinkers	71,281 European ancestry regular drinkers, 711 African American or Afro-Caribbean regular drinkers, 35,088 Asian ancestry regular drinkers, 3,742 Hispanic regular drinkers, 36,267 European ancestry non-regular drinkers, 1,317 African American or Afro-Caribbean non-regular drinkers, 6,152 Asian ancestry non-regular drinkers, 2,880 Hispanic non-regular drinkers	8q23.3	8	115617852	TRPS1	TRPS1			ENSG00000104447			rs2737216-T	rs2737216	0	2737216	intron_variant	0	NR	2e-31	30.699				Affymetrix, Illumina [NR] (imputed)	N
2019-07-05	30698716	de Vries PS	2019-01-29	Am J Epidemiol	www.ncbi.nlm.nih.gov/pubmed/30698716	Multi-Ancestry Genome-Wide Association Study of Lipid Levels Incorporating Gene-Alcohol Interactions.	HDL cholesterol levels x alcohol consumption (regular vs non-regular drinkers) interaction (2df)	44,831 European ancestry regular drinkers, 3,976 African American regular drinkers, 1,288 Asian ancestry regular drinkers, 827 Hispanic regular drinkers, 11,674 European ancestry non-regular drinkers, 5,894 African American non-regular drinkers, 1,203 Asian ancestry non-regular drinkers, 1,701 Hispanic non-regular drinkers	71,281 European ancestry regular drinkers, 711 African American or Afro-Caribbean regular drinkers, 35,088 Asian ancestry regular drinkers, 3,742 Hispanic regular drinkers, 36,267 European ancestry non-regular drinkers, 1,317 African American or Afro-Caribbean non-regular drinkers, 6,152 Asian ancestry non-regular drinkers, 2,880 Hispanic non-regular drinkers	5q11.2	5	56512648	C5orf67	C5orf67			ENSG00000225940			rs465002-T	rs465002	0	465002	intron_variant	0	NR	1e-22	22				Affymetrix, Illumina [NR] (imputed)	N
2019-02-08	30593698	Hubel C	2018-12-28	Am J Med Genet B Neuropsychiatr Genet	www.ncbi.nlm.nih.gov/pubmed/30593698	Genomics of body fat percentage may contribute to sex bias in anorexia nervosa.	Fat-free mass	70,700 European ancestry female individuals, 85,261 European ancestry male individuals		2q37.1	2	232230158	NR	DIS3L2			ENSG00000144535			rs78198962-?	rs78198962	0	78198962	intron_variant	0	NR	5e-07	6.30103	(male)	0.49942	[0.31-0.69] unit increase	Affymetrix [7794483] (imputed)	N
2020-07-23	32341527	Landi MT	2020-04-27	Nat Genet	www.ncbi.nlm.nih.gov/pubmed/32341527	Genome-wide association meta-analyses combining multiple risk phenotypes provide insights into the genetic architecture of cutaneous melanoma susceptibility.	Nevus count or cutaneous melanoma	36,760 European ancestry cutaneous melanoma cases, 375,188 European ancestry controls, 12,930 European ancestry individuals, 52,847 individuals		12p13.1	12	12912770	MIR614	GPRC5A			ENSG00000013588			rs1061036-T	rs1061036	0	1061036	3_prime_UTR_variant	0	0.549276	1e-21	21				Affymetrix, Illumina [NR] (imputed)	N
2020-07-23	32341527	Landi MT	2020-04-27	Nat Genet	www.ncbi.nlm.nih.gov/pubmed/32341527	Genome-wide association meta-analyses combining multiple risk phenotypes provide insights into the genetic architecture of cutaneous melanoma susceptibility.	Nevus count or cutaneous melanoma	36,760 European ancestry cutaneous melanoma cases, 375,188 European ancestry controls, 12,930 European ancestry individuals, 52,847 individuals		1q21.3	1	155022502	DCST2	DCST2			ENSG00000163354			rs76798800-G	rs76798800	0	76798800	intron_variant	0	0.753172	2e-18	17.699				Affymetrix, Illumina [NR] (imputed)	N
2019-03-28	30664655	Adhikari K	2019-01-21	Nat Commun	www.ncbi.nlm.nih.gov/pubmed/30664655	A GWAS in Latin Americans highlights the convergent evolution of lighter skin pigmentation in Eurasia.	Skin pigmentation	6,236 Latin American individuals		19p13.3	19	3548233	MFSD12	MFSD12			ENSG00000161091			rs2240751-?	rs2240751	0	2240751	missense_variant	0	NR	2e-10	9.69897				Illumina [8896142] (imputed)	N
2019-03-12	30670697	Kilpelainen TO	2019-01-22	Nat Commun	www.ncbi.nlm.nih.gov/pubmed/30670697	Multi-ancestry study of blood lipid levels identifies four loci interacting with physical activity.	LDL cholesterol x physical activity interaction (2df test)	7,260 African American inactive individuals, 12,761 African American active individuals, 2,740 Asian ancestry inactive individuals, 3,615 Asian ancestry active individuals, 22,378 European ancestry inactive individuals, 55,310 European ancestry active individuals, 2,163 Hispanic or Latin American inactive individuals, 3,461 Hispanic or Latin American active individuals	571 African American inactive individuals, 1,521 African American active individuals, 1,217 South African Black ancestry inactive individuals, 389 South African Black ancestry active individuals, 2,495 East Asian ancestry inactive individuals, 1,947 East Asian ancestry active individuals, 724 South Asian ancestry inactive individuals, 1,425 South Asian ancestry active individuals, 33,796 European…	8q23.3	8	115635862	NR	TRPS1			ENSG00000104447			rs2721953-A	rs2721953	0	2721953	intron_variant	0	0.3651	6e-14	13.2218				Affymetrix, Illumina [at least 2500000] (imputed)	N
2019-03-12	30670697	Kilpelainen TO	2019-01-22	Nat Commun	www.ncbi.nlm.nih.gov/pubmed/30670697	Multi-ancestry study of blood lipid levels identifies four loci interacting with physical activity.	Triglycerides x physical activity interaction (2df test)	7,294 African American inactive individuals, 12,832 African American active individuals, 1,352 Asian ancestry inactive individuals, 3,049 Asian ancestry active individuals, 20,622 European ancestry inactive individuals, 51,480 European ancestry active individuals, 2,166 Hispanic or Latin American inactive individuals, 3,486 Hispanic or Latin American active individuals	580 African American inactive individuals, 1,540 African American active individuals, 1,217 South African Black ancestry inactive individuals, 389 South African Black ancestry active individuals, 765 East Asian ancestry inactive individuals, 1,814 East Asian ancestry active individuals, 724 South Asian ancestry inactive individuals, 1,424 South Asian ancestry active individuals, 32,456 European a…	17q21.31	17	43797377	NR	CFAP97D1 - MPP3	ENSG00000231256	ENSG00000161647		9757	3422	rs149580368-A	rs149580368	1	112259268	intergenic_variant	1	0.0254	1e-19	19				Affymetrix, Illumina [at least 2500000] (imputed)	N
2019-03-12	30670697	Kilpelainen TO	2019-01-22	Nat Commun	www.ncbi.nlm.nih.gov/pubmed/30670697	Multi-ancestry study of blood lipid levels identifies four loci interacting with physical activity.	Triglycerides x physical activity interaction (2df test)	7,294 African American inactive individuals, 12,832 African American active individuals, 1,352 Asian ancestry inactive individuals, 3,049 Asian ancestry active individuals, 20,622 European ancestry inactive individuals, 51,480 European ancestry active individuals, 2,166 Hispanic or Latin American inactive individuals, 3,486 Hispanic or Latin American active individuals	580 African American inactive individuals, 1,540 African American active individuals, 1,217 South African Black ancestry inactive individuals, 389 South African Black ancestry active individuals, 765 East Asian ancestry inactive individuals, 1,814 East Asian ancestry active individuals, 724 South Asian ancestry inactive individuals, 1,424 South Asian ancestry active individuals, 32,456 European a…	5q11.2	5	56564125	NR	C5orf67			ENSG00000225940			rs11743303-A	rs11743303	0	11743303	intron_variant	0	0.7998	1e-16	16				Affymetrix, Illumina [at least 2500000] (imputed)	N
2019-07-05	30698716	de Vries PS	2019-01-29	Am J Epidemiol	www.ncbi.nlm.nih.gov/pubmed/30698716	Multi-Ancestry Genome-Wide Association Study of Lipid Levels Incorporating Gene-Alcohol Interactions.	HDL cholesterol levels x alcohol consumption (regular vs non-regular drinkers) interaction (2df)	44,831 European ancestry regular drinkers, 3,976 African American regular drinkers, 1,288 Asian ancestry regular drinkers, 827 Hispanic regular drinkers, 11,674 European ancestry non-regular drinkers, 5,894 African American non-regular drinkers, 1,203 Asian ancestry non-regular drinkers, 1,701 Hispanic non-regular drinkers	71,281 European ancestry regular drinkers, 711 African American or Afro-Caribbean regular drinkers, 35,088 Asian ancestry regular drinkers, 3,742 Hispanic regular drinkers, 36,267 European ancestry non-regular drinkers, 1,317 African American or Afro-Caribbean non-regular drinkers, 6,152 Asian ancestry non-regular drinkers, 2,880 Hispanic non-regular drinkers	8q23.3	8	115617852	TRPS1	TRPS1			ENSG00000104447			rs2737216-T	rs2737216	0	2737216	intron_variant	0	NR	2e-20	19.699	(EA)			Affymetrix, Illumina [NR] (imputed)	N
2019-07-05	30698716	de Vries PS	2019-01-29	Am J Epidemiol	www.ncbi.nlm.nih.gov/pubmed/30698716	Multi-Ancestry Genome-Wide Association Study of Lipid Levels Incorporating Gene-Alcohol Interactions.	HDL cholesterol levels x alcohol consumption (regular vs non-regular drinkers) interaction (2df)	44,831 European ancestry regular drinkers, 3,976 African American regular drinkers, 1,288 Asian ancestry regular drinkers, 827 Hispanic regular drinkers, 11,674 European ancestry non-regular drinkers, 5,894 African American non-regular drinkers, 1,203 Asian ancestry non-regular drinkers, 1,701 Hispanic non-regular drinkers	71,281 European ancestry regular drinkers, 711 African American or Afro-Caribbean regular drinkers, 35,088 Asian ancestry regular drinkers, 3,742 Hispanic regular drinkers, 36,267 European ancestry non-regular drinkers, 1,317 African American or Afro-Caribbean non-regular drinkers, 6,152 Asian ancestry non-regular drinkers, 2,880 Hispanic non-regular drinkers	5q11.2	5	56512648	C5orf67	C5orf67			ENSG00000225940			rs465002-T	rs465002	0	465002	intron_variant	0	NR	1e-15	15	(EA)			Affymetrix, Illumina [NR] (imputed)	N
2019-12-10	31636271	Gallois A	2019-10-21	Nat Commun	www.ncbi.nlm.nih.gov/pubmed/31636271	A comprehensive study of metabolite genetics reveals strong pleiotropy and heterogeneity across time and context.	Serum metabolite levels (CMS)	6,263 Finnish ancestry men		11p11.2	11	47561569	PTPMT1	CELF1			ENSG00000149187			rs12798346-?	rs12798346	0	12798346	intron_variant	0	NR	4e-10	9.39794	(HDL_D)	0.0725833	NR unit decrease	Illumina [609262]	N
2020-08-03	32352494	Han X	2020-04-30	JAMA Ophthalmol	www.ncbi.nlm.nih.gov/pubmed/32352494	Association of Myopia and Intraocular Pressure With Retinal Detachment in European Descent Participants of the UK Biobank Cohort: A Mendelian Randomization Study.	Intraocular pressure	101,939 European ancestry cases		11q22.3	11	103179299	NR	DYNC2H1			ENSG00000187240			rs632672-G	rs632672	0	632672	intron_variant	0		3e-08	7.52288		0.09	[0.051-0.129] unit increase	NR [NR]	N
2020-08-03	32352494	Han X	2020-04-30	JAMA Ophthalmol	www.ncbi.nlm.nih.gov/pubmed/32352494	Association of Myopia and Intraocular Pressure With Retinal Detachment in European Descent Participants of the UK Biobank Cohort: A Mendelian Randomization Study.	Intraocular pressure	101,939 European ancestry cases		4p16.1	4	7821267	NR	AFAP1			ENSG00000196526			rs67943620-A	rs67943620	0	67943620	intron_variant	0		1e-10	10		0.13	[0.091-0.169] unit increase	NR [NR]	N
2020-08-03	32352494	Han X	2020-04-30	JAMA Ophthalmol	www.ncbi.nlm.nih.gov/pubmed/32352494	Association of Myopia and Intraocular Pressure With Retinal Detachment in European Descent Participants of the UK Biobank Cohort: A Mendelian Randomization Study.	Intraocular pressure	101,939 European ancestry cases		21q22.11	21	32433978	NR	EVA1C, CFAP298-TCP10L			ENSG00000166979, ENSG00000265590			rs77135980-G	rs77135980	0	77135980	intron_variant	0		3e-08	7.52288		0.1	[0.061-0.139] unit increase	NR [NR]	N
2020-08-03	32352494	Han X	2020-04-30	JAMA Ophthalmol	www.ncbi.nlm.nih.gov/pubmed/32352494	Association of Myopia and Intraocular Pressure With Retinal Detachment in European Descent Participants of the UK Biobank Cohort: A Mendelian Randomization Study.	Intraocular pressure	101,939 European ancestry cases		6p25.3	6	1988690	NR	GMDS			ENSG00000112699			rs9405157-T	rs9405157	0	9405157	intron_variant	0		8e-17	16.0969		0.15	[0.11-0.19] unit increase	NR [NR]	N
2020-08-03	32352494	Han X	2020-04-30	JAMA Ophthalmol	www.ncbi.nlm.nih.gov/pubmed/32352494	Association of Myopia and Intraocular Pressure With Retinal Detachment in European Descent Participants of the UK Biobank Cohort: A Mendelian Randomization Study.	Intraocular pressure	101,939 European ancestry cases		4p16.1	4	7889818	NR	AFAP1			ENSG00000196526			rs28795989-A	rs28795989	0	28795989	intron_variant	0		3e-31	30.5229		0.17	[0.15-0.19] unit increase	NR [NR]	N
2020-08-03	32352494	Han X	2020-04-30	JAMA Ophthalmol	www.ncbi.nlm.nih.gov/pubmed/32352494	Association of Myopia and Intraocular Pressure With Retinal Detachment in European Descent Participants of the UK Biobank Cohort: A Mendelian Randomization Study.	Intraocular pressure	101,939 European ancestry cases		6p25.3	6	1777530	NR	GMDS			ENSG00000112699			rs3778523-T	rs3778523	0	3778523	intron_variant	0		3e-13	12.5229		0.12	[0.081-0.159] unit increase	NR [NR]	N
2020-04-17	31826910	Lu Y	2019-12-11	Cancer Epidemiol Biomarkers Prev	www.ncbi.nlm.nih.gov/pubmed/31826910	Identification of novel loci and new risk variant in known loci for colorectal cancer risk in East Asians.	Colorectal cancer	23,572 East Asian ancestry cases, 48,700 East Asian ancestry controls	58,131 European ancestry cases, 67,347 European ancestry controls	5q31.1	5	135161909		C5orf66						rs35917784-A	rs35917784	0	35917784	intron_variant	0	0.1	4e-06	5.39794	(East Asian, joint analysis)	1.12	[1.07-1.17]	Affymetrix, Illumina [up to 47000000] (imputed)	N
2017-08-30	27863252	Astle WJ	2016-11-17	Cell	www.ncbi.nlm.nih.gov/pubmed/27863252	The Allelic Landscape of Human Blood Cell Trait Variation and Links to Common Complex Disease.	Monocyte count	170,721 European ancestry individuals		2q22.1	2	136131638	intergenic	CXCR4 - HNRNPKP2	ENSG00000121966	ENSG00000227347		13489	67476	rs13022141-G	rs13022141	0	13022141	regulatory_region_variant	1	0.7355	6e-33	32.2218		0.0482806	[0.04-0.056] unit decrease	Affymetrix [~ 2500000] (imputed)	N
2019-03-13	30664634	Rask-Andersen M	2019-01-21	Nat Commun	www.ncbi.nlm.nih.gov/pubmed/30664634	Genome-wide association study of body fat distribution identifies adiposity loci and sex-specific genetic effects.	Body fat distribution (leg fat ratio)	55,006 British ancestry males, 61,132 British ancestry females	112,425 British ancestry males, 133,936 British ancestry females	5q31.2	5	139693558	intergenic	CXXC5 - RNU6-236P	ENSG00000171604	ENSG00000200756		9676	24427	rs356429-T	rs356429	0	356429	intron_variant	1	0.27231	4e-07	6.39794	(females)	0.01046	NR unit decrease (replication)	Affymetrix [25472837] (imputed)	N
2019-03-13	30664634	Rask-Andersen M	2019-01-21	Nat Commun	www.ncbi.nlm.nih.gov/pubmed/30664634	Genome-wide association study of body fat distribution identifies adiposity loci and sex-specific genetic effects.	Body fat distribution (leg fat ratio)	55,006 British ancestry males, 61,132 British ancestry females	112,425 British ancestry males, 133,936 British ancestry females	5q11.2	5	56516303	intergenic	C5orf67			ENSG00000225940			rs465983-G	rs465983	0	465983	intron_variant	0	0.241951	5e-14	13.301	(females)	0.02546	NR unit decrease (replication)	Affymetrix [25472837] (imputed)	N
2020-08-17	31926635	Coleman JRI	2019-11-01	Biol Psychiatry	www.ncbi.nlm.nih.gov/pubmed/31926635	The Genetics of the Mood Disorder Spectrum: Genome-wide Association Analyses of More Than 185,000 Cases and 439,000 Controls.	Bipolar disorder or major depressive disorder	164,933 European ancestry major depressive disorder cases, 20,352 European ancestry bipolar disorder cases, 439,741 European ancestry controls		1q25.3	1	181656566	NR	CACNA1E			ENSG00000198216			rs2332571-?	rs2332571	0	2332571	intron_variant	0	NR	1e-06	6				NR [NR] (imputed)	N
2019-03-13	30664634	Rask-Andersen M	2019-01-21	Nat Commun	www.ncbi.nlm.nih.gov/pubmed/30664634	Genome-wide association study of body fat distribution identifies adiposity loci and sex-specific genetic effects.	Body fat distribution (leg fat ratio)	55,006 British ancestry males, 61,132 British ancestry females	112,425 British ancestry males, 133,936 British ancestry females	5q31.2	5	139693558	intergenic	CXXC5 - RNU6-236P	ENSG00000171604	ENSG00000200756		9676	24427	rs356429-T	rs356429	0	356429	intron_variant	1	0.27231	6e-06	5.22185		0.006399	NR unit decrease (replication)	Affymetrix [25472837] (imputed)	N
2019-03-13	30664634	Rask-Andersen M	2019-01-21	Nat Commun	www.ncbi.nlm.nih.gov/pubmed/30664634	Genome-wide association study of body fat distribution identifies adiposity loci and sex-specific genetic effects.	Body fat distribution (arm fat ratio)	55,006 British ancestry males, 61,132 British ancestry females	112,425 British ancestry males, 133,936 British ancestry females	5q31.2	5	139693558	intergenic	CXXC5 - RNU6-236P	ENSG00000171604	ENSG00000200756		9676	24427	rs356429-T	rs356429	0	356429	intron_variant	1	0.27231	8e-06	5.09691	(females)	0.01635	NR unit increase (replication)	Affymetrix [25472837] (imputed)	N
2019-03-13	30664634	Rask-Andersen M	2019-01-21	Nat Commun	www.ncbi.nlm.nih.gov/pubmed/30664634	Genome-wide association study of body fat distribution identifies adiposity loci and sex-specific genetic effects.	Body fat distribution (arm fat ratio)	55,006 British ancestry males, 61,132 British ancestry females	112,425 British ancestry males, 133,936 British ancestry females	6p12.3	6	50853227	TFAP2B	TFAP2B - RPS17P5	ENSG00000008196	ENSG00000060303		5608	4028	rs2635727-T	rs2635727	0	2635727	intergenic_variant	1	0.247725	1e-10	10	(females)	0.021	NR unit decrease (replication)	Affymetrix [25472837] (imputed)	N
2019-02-15	30306274	Shah RL	2018-10-10	Hum Genet	www.ncbi.nlm.nih.gov/pubmed/30306274	Genome-wide association studies for corneal and refractive astigmatism in UK Biobank demonstrate a shared role for myopia susceptibility loci.	Refractive astigmatism	88,005 European ancestry individuals		13q31.3	13	92500205	GPC5	GPC5, GPC5-IT1			ENSG00000179399, ENSG00000236240			rs974420-G	rs974420	0	974420	intron_variant	0	0.621	8e-06	5.09691		0.013	[0.0071-0.0189] dioptres increase	NR [5900115] (imputed)	N
2019-03-13	30664634	Rask-Andersen M	2019-01-21	Nat Commun	www.ncbi.nlm.nih.gov/pubmed/30664634	Genome-wide association study of body fat distribution identifies adiposity loci and sex-specific genetic effects.	Body fat distribution (arm fat ratio)	55,006 British ancestry males, 61,132 British ancestry females	112,425 British ancestry males, 133,936 British ancestry females	6p12.3	6	50853227	TFAP2B	TFAP2B - RPS17P5	ENSG00000008196	ENSG00000060303		5608	4028	rs2635727-T	rs2635727	0	2635727	intergenic_variant	1	0.247725	3e-09	8.52288	(males)	0.01885	NR unit decrease (replication)	Affymetrix [25472837] (imputed)	N
2019-07-05	30698716	de Vries PS	2019-01-29	Am J Epidemiol	www.ncbi.nlm.nih.gov/pubmed/30698716	Multi-Ancestry Genome-Wide Association Study of Lipid Levels Incorporating Gene-Alcohol Interactions.	HDL cholesterol levels x alcohol consumption (regular vs non-regular drinkers) interaction (2df)	44,831 European ancestry regular drinkers, 3,976 African American regular drinkers, 1,288 Asian ancestry regular drinkers, 827 Hispanic regular drinkers, 11,674 European ancestry non-regular drinkers, 5,894 African American non-regular drinkers, 1,203 Asian ancestry non-regular drinkers, 1,701 Hispanic non-regular drinkers	71,281 European ancestry regular drinkers, 711 African American or Afro-Caribbean regular drinkers, 35,088 Asian ancestry regular drinkers, 3,742 Hispanic regular drinkers, 36,267 European ancestry non-regular drinkers, 1,317 African American or Afro-Caribbean non-regular drinkers, 6,152 Asian ancestry non-regular drinkers, 2,880 Hispanic non-regular drinkers	17q21.31	17	43797377	C17orf105, MPP3	CFAP97D1 - MPP3	ENSG00000231256	ENSG00000161647		9757	3422	rs112259268-A	rs112259268	0	112259268	intergenic_variant	1	NR	7e-31	30.1549	(EA)			Affymetrix, Illumina [NR] (imputed)	N
2019-03-13	30664634	Rask-Andersen M	2019-01-21	Nat Commun	www.ncbi.nlm.nih.gov/pubmed/30664634	Genome-wide association study of body fat distribution identifies adiposity loci and sex-specific genetic effects.	Body fat distribution (arm fat ratio)	55,006 British ancestry males, 61,132 British ancestry females	112,425 British ancestry males, 133,936 British ancestry females	5q31.2	5	139693558	intergenic	CXXC5 - RNU6-236P	ENSG00000171604	ENSG00000200756		9676	24427	rs356429-T	rs356429	0	356429	intron_variant	1	0.27231	9e-07	6.04576		0.01225	NR unit increase (replication)	Affymetrix [25472837] (imputed)	N
2019-03-13	30664634	Rask-Andersen M	2019-01-21	Nat Commun	www.ncbi.nlm.nih.gov/pubmed/30664634	Genome-wide association study of body fat distribution identifies adiposity loci and sex-specific genetic effects.	Body fat distribution (arm fat ratio)	55,006 British ancestry males, 61,132 British ancestry females	112,425 British ancestry males, 133,936 British ancestry females	6p12.3	6	50853227	TFAP2B	TFAP2B - RPS17P5	ENSG00000008196	ENSG00000060303		5608	4028	rs2635727-T	rs2635727	0	2635727	intergenic_variant	1	0.247725	1e-16	16		0.0199	NR unit decrease (replication)	Affymetrix [25472837] (imputed)	N
2019-07-05	30698716	de Vries PS	2019-01-29	Am J Epidemiol	www.ncbi.nlm.nih.gov/pubmed/30698716	Multi-Ancestry Genome-Wide Association Study of Lipid Levels Incorporating Gene-Alcohol Interactions.	HDL cholesterol levels x alcohol consumption (regular vs non-regular drinkers) interaction (2df)	44,831 European ancestry regular drinkers, 3,976 African American regular drinkers, 1,288 Asian ancestry regular drinkers, 827 Hispanic regular drinkers, 11,674 European ancestry non-regular drinkers, 5,894 African American non-regular drinkers, 1,203 Asian ancestry non-regular drinkers, 1,701 Hispanic non-regular drinkers	71,281 European ancestry regular drinkers, 711 African American or Afro-Caribbean regular drinkers, 35,088 Asian ancestry regular drinkers, 3,742 Hispanic regular drinkers, 36,267 European ancestry non-regular drinkers, 1,317 African American or Afro-Caribbean non-regular drinkers, 6,152 Asian ancestry non-regular drinkers, 2,880 Hispanic non-regular drinkers	21q22.3	21	44851537	PTTG1IP	PTTG1IP			ENSG00000183255			rs235314-T	rs235314	0	235314	missense_variant	0	NR	2e-08	7.69897	(EA)			Affymetrix, Illumina [NR] (imputed)	N
2021-07-19	33075057	Li X	2020-10-19	PLoS Genet	www.ncbi.nlm.nih.gov/pubmed/33075057	Automated feature extraction from population wearable device data identified novel loci associated with sleep and circadian rhythms.	Sleep (1/2-day periodicity)	90,515 individuals		3q13.2	3	113306441	CFAP44	CFAP44			ENSG00000206530			rs75447378-C	rs75447378	0	75447378	intron_variant	0	NR	4e-09	8.39794		0.544	[0.36-0.73] unit increase	NR [11024754] (imputed)	N
2021-07-27	33402679	Lagou V	2021-01-05	Nat Commun	www.ncbi.nlm.nih.gov/pubmed/33402679	Sex-dimorphic genetic effects and novel loci for fasting glucose and insulin variability.	Fasting glucose	151,188 European ancestry individuals		15q26.3	15	98727906	IGF1R	IGF1R			ENSG00000140443			rs6598541-A	rs6598541	0	6598541	intron_variant	0	0.362	1e-08	8		0.0121	[0.008-0.0162] unit increase	Affymetrix, Illumina [8700000] (imputed)	N
2021-08-02	33106475	Li QS	2020-10-26	Transl Psychiatry	www.ncbi.nlm.nih.gov/pubmed/33106475	Genome-wide association studies of antidepressant class response and treatment-resistant depression.	Response to norepinephrine-dopamine reuptake inhibitors (responders vs non-responders)	3,971 European ancestry responders, 3,512 European ancestry non-responders		14q22.2	14	54624099	NR	SAMD4A			ENSG00000020577			rs2358884-C	rs2358884	0	2358884	intron_variant	0	NR	9e-06	5.04576		0.7086	NR	Illumina [at least 560000] (imputed)	N
2019-03-12	30670697	Kilpelainen TO	2019-01-22	Nat Commun	www.ncbi.nlm.nih.gov/pubmed/30670697	Multi-ancestry study of blood lipid levels identifies four loci interacting with physical activity.	HDL cholesterol x physical activity interaction (2df test)	7,395 African American inactive individuals, 13,092 African American active individuals, 2,753 Asian ancestry inactive individuals, 3,650 Asian ancestry active individuals, 22,963 European ancestry inactive individuals, 61,939 European ancestry active individuals, 2,829 Hispanic or Latin American inactive individuals, 6,358 Hispanic or Latin American active individuals	1,886 African American inactive individuals, 1,892 African American active individuals, 1,217 South African Black ancestry inactive individuals, 389 South African Black ancestry active individuals, 2,494 East Asian ancestry inactive individuals, 1,947 East Asian ancestry active individuals, 724 South Asian ancestry inactive individuals, 1,425 South Asian ancestry active individuals, 41,042 Europe…	21q22.3	21	44851537	NR	PTTG1IP			ENSG00000183255			rs235314-T	rs235314	0	235314	missense_variant	0	0.496	2e-09	8.69897				Affymetrix, Illumina [at least 2500000] (imputed)	N
2020-08-03	32352494	Han X	2020-04-30	JAMA Ophthalmol	www.ncbi.nlm.nih.gov/pubmed/32352494	Association of Myopia and Intraocular Pressure With Retinal Detachment in European Descent Participants of the UK Biobank Cohort: A Mendelian Randomization Study.	Intraocular pressure	101,939 European ancestry cases		14q24.1	14	68397740	NR	RAD51B			ENSG00000182185			rs11625452-T	rs11625452	0	11625452	intron_variant	0		2e-08	7.69897		0.08	[0.06-0.1] unit increase	NR [NR]	N
2019-07-05	30698716	de Vries PS	2019-01-29	Am J Epidemiol	www.ncbi.nlm.nih.gov/pubmed/30698716	Multi-Ancestry Genome-Wide Association Study of Lipid Levels Incorporating Gene-Alcohol Interactions.	HDL cholesterol levels x alcohol consumption (regular vs non-regular drinkers) interaction (2df)	44,831 European ancestry regular drinkers, 3,976 African American regular drinkers, 1,288 Asian ancestry regular drinkers, 827 Hispanic regular drinkers, 11,674 European ancestry non-regular drinkers, 5,894 African American non-regular drinkers, 1,203 Asian ancestry non-regular drinkers, 1,701 Hispanic non-regular drinkers	71,281 European ancestry regular drinkers, 711 African American or Afro-Caribbean regular drinkers, 35,088 Asian ancestry regular drinkers, 3,742 Hispanic regular drinkers, 36,267 European ancestry non-regular drinkers, 1,317 African American or Afro-Caribbean non-regular drinkers, 6,152 Asian ancestry non-regular drinkers, 2,880 Hispanic non-regular drinkers	8q23.3	8	115617852	TRPS1	TRPS1			ENSG00000104447			rs2737216-T	rs2737216	0	2737216	intron_variant	0	NR	2e-13	12.699	(Asian)			Affymetrix, Illumina [NR] (imputed)	N
2019-07-05	30698716	de Vries PS	2019-01-29	Am J Epidemiol	www.ncbi.nlm.nih.gov/pubmed/30698716	Multi-Ancestry Genome-Wide Association Study of Lipid Levels Incorporating Gene-Alcohol Interactions.	HDL cholesterol levels x alcohol consumption (regular vs non-regular drinkers) interaction (2df)	44,831 European ancestry regular drinkers, 3,976 African American regular drinkers, 1,288 Asian ancestry regular drinkers, 827 Hispanic regular drinkers, 11,674 European ancestry non-regular drinkers, 5,894 African American non-regular drinkers, 1,203 Asian ancestry non-regular drinkers, 1,701 Hispanic non-regular drinkers	71,281 European ancestry regular drinkers, 711 African American or Afro-Caribbean regular drinkers, 35,088 Asian ancestry regular drinkers, 3,742 Hispanic regular drinkers, 36,267 European ancestry non-regular drinkers, 1,317 African American or Afro-Caribbean non-regular drinkers, 6,152 Asian ancestry non-regular drinkers, 2,880 Hispanic non-regular drinkers	21q22.3	21	44851537	PTTG1IP	PTTG1IP			ENSG00000183255			rs235314-T	rs235314	0	235314	missense_variant	0	NR	8e-08	7.09691	(Asian)			Affymetrix, Illumina [NR] (imputed)	N
2020-04-17	31826910	Lu Y	2019-12-11	Cancer Epidemiol Biomarkers Prev	www.ncbi.nlm.nih.gov/pubmed/31826910	Identification of novel loci and new risk variant in known loci for colorectal cancer risk in East Asians.	Colorectal cancer	23,572 East Asian ancestry cases, 48,700 East Asian ancestry controls	58,131 European ancestry cases, 67,347 European ancestry controls	5q31.1	5	135128376		C5orf66						rs7722513-C	rs7722513	0	7722513	intron_variant	0	0.25	9e-20	19.0458	(East Asian)	1.15	[1.11-1.18]	Affymetrix, Illumina [up to 47000000] (imputed)	N
2019-03-13	30664634	Rask-Andersen M	2019-01-21	Nat Commun	www.ncbi.nlm.nih.gov/pubmed/30664634	Genome-wide association study of body fat distribution identifies adiposity loci and sex-specific genetic effects.	Body fat distribution (leg fat ratio)	55,006 British ancestry males, 61,132 British ancestry females	112,425 British ancestry males, 133,936 British ancestry females	1p36.13	1	16980375	ATP13A2, MFAP2	MFAP2			ENSG00000117122			rs55750792-G	rs55750792	0	55750792	intron_variant	0	0.488723	3e-11	10.5229	(females)	0.01929	NR unit increase (replication)	Affymetrix [25472837] (imputed)	N
2020-03-03	28369058	Folkersen L	2017-04-03	PLoS Genet	www.ncbi.nlm.nih.gov/pubmed/28369058	Mapping of 79 loci for 83 plasma protein biomarkers in cardiovascular disease.	Blood protein levels in cardiovascular risk	3,394 European ancestry individuals	2,639 individuals	13q14.11	13	42019404	intergenic	RPS28P8 - DGKH	ENSG00000226093	ENSG00000102780		15767	20632	rs75416436-G	rs75416436	0	75416436	intergenic_variant	1	0.96	1e-07	7		0.5	unit decrease	Illumina [5270624] (imputed)	N
2021-02-23	33407418	Jonsson A	2021-01-06	BMC Med Genomics	www.ncbi.nlm.nih.gov/pubmed/33407418	Genome-wide association study of circulating levels of glucagon during an oral glucose tolerance test.	Glucagon levels in response to oral glucose tolerance test (fasting)	553 European ancestry individuals, 1,346 individuals		15q26.3	15	98920506	NR	IGF1R			ENSG00000140443			rs28705253-A	rs28705253	0	28705253	intron_variant	0	0.2358	4e-06	5.39794		0.1962	[0.11-0.28] unit decrease	Illumina [NR] (imputed)	N
2019-03-28	30664655	Adhikari K	2019-01-21	Nat Commun	www.ncbi.nlm.nih.gov/pubmed/30664655	A GWAS in Latin Americans highlights the convergent evolution of lighter skin pigmentation in Eurasia.	Eye color (hue)	6,236 Latin American individuals		20q13.12	20	45110478	WFDC5	WFDC5			ENSG00000175121			rs17422688-?	rs17422688	0	17422688	missense_variant	0	NR	2e-08	7.69897				Illumina [8896142] (imputed)	N
2021-08-02	33106475	Li QS	2020-10-26	Transl Psychiatry	www.ncbi.nlm.nih.gov/pubmed/33106475	Genome-wide association studies of antidepressant class response and treatment-resistant depression.	Response to SSRI (responders vs non-responders)	13,130 European ancestry responders, 6,610 European ancestry non-responders		10q26.2	10	126780494	NR	C10orf90			ENSG00000154493			rs17769621-G	rs17769621	0	17769621	intron_variant	0	NR	1e-06	6		0.5889	NR	Illumina [at least 560000] (imputed)	N
2019-03-13	30664634	Rask-Andersen M	2019-01-21	Nat Commun	www.ncbi.nlm.nih.gov/pubmed/30664634	Genome-wide association study of body fat distribution identifies adiposity loci and sex-specific genetic effects.	Body fat distribution (arm fat ratio)	55,006 British ancestry males, 61,132 British ancestry females	112,425 British ancestry males, 133,936 British ancestry females	1p36.13	1	16980375	ATP13A2, MFAP2	MFAP2			ENSG00000117122			rs55750792-G	rs55750792	0	55750792	intron_variant	0	0.488723	3e-08	7.52288	(females)	0.01883	NR unit increase (replication)	Affymetrix [25472837] (imputed)	N
2020-04-17	31826910	Lu Y	2019-12-11	Cancer Epidemiol Biomarkers Prev	www.ncbi.nlm.nih.gov/pubmed/31826910	Identification of novel loci and new risk variant in known loci for colorectal cancer risk in East Asians.	Colorectal cancer	23,572 East Asian ancestry cases, 48,700 East Asian ancestry controls	58,131 European ancestry cases, 67,347 European ancestry controls	13q14.11	13	42079301		DGKH			ENSG00000102780			rs1012053-C	rs1012053	0	1012053	intron_variant	0	0.5059	7e-07	6.1549	(East Asian)	1.07	[1.04-1.10]	Affymetrix, Illumina [up to 47000000] (imputed)	N
2019-03-13	30664634	Rask-Andersen M	2019-01-21	Nat Commun	www.ncbi.nlm.nih.gov/pubmed/30664634	Genome-wide association study of body fat distribution identifies adiposity loci and sex-specific genetic effects.	Body fat distribution (leg fat ratio)	55,006 British ancestry males, 61,132 British ancestry females	112,425 British ancestry males, 133,936 British ancestry females	9q21.13	9	75895907	PCSK5	PCSK5			ENSG00000099139			rs35344761-A	rs35344761	0	35344761	intron_variant	0	0.119004	5e-27	26.301	(females)	0.05599	NR unit increase (replication)	Affymetrix [25472837] (imputed)	N
2019-03-13	30664634	Rask-Andersen M	2019-01-21	Nat Commun	www.ncbi.nlm.nih.gov/pubmed/30664634	Genome-wide association study of body fat distribution identifies adiposity loci and sex-specific genetic effects.	Body fat distribution (leg fat ratio)	55,006 British ancestry males, 61,132 British ancestry females	112,425 British ancestry males, 133,936 British ancestry females	5q11.2	5	56516303	intergenic	C5orf67			ENSG00000225940			rs465983-G	rs465983	0	465983	intron_variant	0	0.241951	2e-16	15.699		0.02147	NR unit decrease (replication)	Affymetrix [25472837] (imputed)	N
2019-07-05	30698716	de Vries PS	2019-01-29	Am J Epidemiol	www.ncbi.nlm.nih.gov/pubmed/30698716	Multi-Ancestry Genome-Wide Association Study of Lipid Levels Incorporating Gene-Alcohol Interactions.	HDL cholesterol levels x alcohol consumption (regular vs non-regular drinkers) interaction (2df)	44,831 European ancestry regular drinkers, 3,976 African American regular drinkers, 1,288 Asian ancestry regular drinkers, 827 Hispanic regular drinkers, 11,674 European ancestry non-regular drinkers, 5,894 African American non-regular drinkers, 1,203 Asian ancestry non-regular drinkers, 1,701 Hispanic non-regular drinkers	71,281 European ancestry regular drinkers, 711 African American or Afro-Caribbean regular drinkers, 35,088 Asian ancestry regular drinkers, 3,742 Hispanic regular drinkers, 36,267 European ancestry non-regular drinkers, 1,317 African American or Afro-Caribbean non-regular drinkers, 6,152 Asian ancestry non-regular drinkers, 2,880 Hispanic non-regular drinkers	21q22.3	21	44851537	PTTG1IP	PTTG1IP			ENSG00000183255			rs235314-T	rs235314	0	235314	missense_variant	0	NR	3e-16	15.5229				Affymetrix, Illumina [NR] (imputed)	N
2020-06-17	32327693	Oskarsson GR	2020-04-23	Commun Biol	www.ncbi.nlm.nih.gov/pubmed/32327693	Predicted loss and gain of function mutations in ACO1 are associated with erythropoiesis.	Hemoglobin levels	684,122 European ancestry individuals		7q22.1	7	99916754	TRIM4	TRIM4			ENSG00000146833			rs766007111-C	rs766007111	0	766007111	missense_variant	0		1e-13	13		0.259	[NR] unit decrease	Affymetrix, Illumina [43000000] (imputed)	N
2020-07-24	31991592	Coltell O	2020-01-24	Nutrients	www.ncbi.nlm.nih.gov/pubmed/31991592	Genome-Wide Association Study for Serum Omega-3 and Omega-6 Polyunsaturated Fatty Acids: Exploratory Analysis of the Sex-Specific Effects and Dietary Modulation in Mediterranean Subjects with Metabolic Syndrome.	Serum omega-6 to omega-3 polyunsaturated fatty acid ratio in metabolic syndrome	426 Mediterranean individuals		20p11.23	20	20340192	CFAP61	CFAP61			ENSG00000089101			rs11908058-A	rs11908058	0	11908058	intron_variant	0	0.288	8e-06	5.09691		0.025	[0.013-0.037] unit decrease	Illumina [621723]	N
2017-08-30	27863252	Astle WJ	2016-11-17	Cell	www.ncbi.nlm.nih.gov/pubmed/27863252	The Allelic Landscape of Human Blood Cell Trait Variation and Links to Common Complex Disease.	Monocyte count	170,721 European ancestry individuals		8q23.3	8	115585182	TRPS1	TRPS1			ENSG00000104447			rs13271228-G	rs13271228	0	13271228	intron_variant	0	0.5658	2e-24	23.699		0.0368327	[0.03-0.044] unit decrease	Affymetrix [~ 2500000] (imputed)	N
2018-07-19	29782485	Rueger S	2018-05-21	PLoS Genet	www.ncbi.nlm.nih.gov/pubmed/29782485	Evaluation and application of summary statistic imputation to discover new height-associated loci.	Height	253,288 European ancestry individuals	336,474 European ancestry individuals	6p22.2	6	26163118	HIST1H2BD	H2BC5			ENSG00000158373			rs35374532-AT	rs35374532	1	34285731	intron_variant	0	0.388522	9e-18	17.0458		0.0247942	unit decrease	NR [9276018] (imputed)	N
2019-07-05	30698716	de Vries PS	2019-01-29	Am J Epidemiol	www.ncbi.nlm.nih.gov/pubmed/30698716	Multi-Ancestry Genome-Wide Association Study of Lipid Levels Incorporating Gene-Alcohol Interactions.	Triglyceride levels x alcohol consumption (regular vs non-regular drinkers) interaction (2df)	44,831 European ancestry regular drinkers, 3,976 African American regular drinkers, 1,288 Asian ancestry regular drinkers, 827 Hispanic regular drinkers, 11,674 European ancestry non-regular drinkers, 5,894 African American non-regular drinkers, 1,203 Asian ancestry non-regular drinkers, 1,701 Hispanic non-regular drinkers	71,281 European ancestry regular drinkers, 711 African American or Afro-Caribbean regular drinkers, 35,088 Asian ancestry regular drinkers, 3,742 Hispanic regular drinkers, 36,267 European ancestry non-regular drinkers, 1,317 African American or Afro-Caribbean non-regular drinkers, 6,152 Asian ancestry non-regular drinkers, 2,880 Hispanic non-regular drinkers	5q11.2	5	56512648	C5orf67	C5orf67			ENSG00000225940			rs465002-T	rs465002	0	465002	intron_variant	0	NR	5e-06	5.30103	(Asian)			Affymetrix, Illumina [NR] (imputed)	N
2021-12-20	32139696	Shu X	2020-03-05	Nat Commun	www.ncbi.nlm.nih.gov/pubmed/32139696	Identification of novel breast cancer susceptibility loci in meta-analyses conducted among Asian and European descendants.	Breast cancer	24,206 East Asian ancestry cases, 24,775 East Asian ancestry controls, 122,977 European ancestry cases, 105,974 European ancestry controls	10,829 East Asian ancestry cases, 10,996 East Asian ancestry controls, 5,958 Asian ancestry cases, 5,684 Asian ancestry controls	1q22	1	155176305		TRIM46			ENSG00000163462			rs4971059-A	rs4971059	0	4971059	intron_variant	0	NR	2e-10	9.69897		1.04	[1.03-1.05]	Affymetrix, Illumina [NR] (imputed)	N
2022-03-22	34610981	Li-Gao R	2021-10-05	Diabetes	www.ncbi.nlm.nih.gov/pubmed/34610981	Genetic Studies of Metabolomics Change After a Liquid Meal Illuminate Novel Pathways for Glucose and Lipid Metabolism.	Triglycerides in LDL meal response (OrNLSr)	4,292 individuals		12q23.2	12	101253018		SLC5A8 - UTP20	ENSG00000256870	ENSG00000120800		42780	27087	rs2037053-G	rs2037053	0	2037053	intergenic_variant	1	0.0390626	4e-08	7.39794		0.32504	[0.21-0.44] unit decrease	Illumina [7701709] (imputed)	N
2018-10-31	29942085	Nagel M	2018-06-25	Nat Genet	www.ncbi.nlm.nih.gov/pubmed/29942085	Meta-analysis of genome-wide association studies for neuroticism in 449,484 individuals identifies novel genetic loci and pathways.	Depression	688,809 European ancestry individuals		11q12.1	11	57680560	NR	ZDHHC5			ENSG00000156599			rs10896636-C	rs10896636	0	10896636	intron_variant	0	NR	3e-09	8.52288		5.958	z score decrease	Affymetrix [10847151] (imputed)	N
2019-07-05	30698716	de Vries PS	2019-01-29	Am J Epidemiol	www.ncbi.nlm.nih.gov/pubmed/30698716	Multi-Ancestry Genome-Wide Association Study of Lipid Levels Incorporating Gene-Alcohol Interactions.	Triglyceride levels x alcohol consumption (regular vs non-regular drinkers) interaction (2df)	44,831 European ancestry regular drinkers, 3,976 African American regular drinkers, 1,288 Asian ancestry regular drinkers, 827 Hispanic regular drinkers, 11,674 European ancestry non-regular drinkers, 5,894 African American non-regular drinkers, 1,203 Asian ancestry non-regular drinkers, 1,701 Hispanic non-regular drinkers	71,281 European ancestry regular drinkers, 711 African American or Afro-Caribbean regular drinkers, 35,088 Asian ancestry regular drinkers, 3,742 Hispanic regular drinkers, 36,267 European ancestry non-regular drinkers, 1,317 African American or Afro-Caribbean non-regular drinkers, 6,152 Asian ancestry non-regular drinkers, 2,880 Hispanic non-regular drinkers	17q21.31	17	43797377	C17orf105, MPP3	CFAP97D1 - MPP3	ENSG00000231256	ENSG00000161647		9757	3422	rs112259268-A	rs112259268	0	112259268	intergenic_variant	1	NR	8e-20	19.0969	(EA)			Affymetrix, Illumina [NR] (imputed)	N
2018-10-17	29785010	Khawaja AP	2018-05-21	Nat Genet	www.ncbi.nlm.nih.gov/pubmed/29785010	Genome-wide analyses identify 68 new loci associated with intraocular pressure and improve risk prediction for primary open-angle glaucoma.	Intraocular pressure	139,555 European ancestry individuals		6p25.3	6	1775629	GMDS	GMDS			ENSG00000112699			rs722585-G	rs722585	0	722585	intron_variant	0	0.715	1e-13	13		0.105	[0.078-0.132] unit increase	Affymetrix, Illumina [NR] (imputed)	N
2018-10-17	29785010	Khawaja AP	2018-05-21	Nat Genet	www.ncbi.nlm.nih.gov/pubmed/29785010	Genome-wide analyses identify 68 new loci associated with intraocular pressure and improve risk prediction for primary open-angle glaucoma.	Intraocular pressure	139,555 European ancestry individuals		6p25.3	6	1988690	GMDS	GMDS			ENSG00000112699			rs9405157-T	rs9405157	0	9405157	intron_variant	0	0.786	1e-21	21		0.154	[0.12-0.19] unit increase	Affymetrix, Illumina [NR] (imputed)	N
2018-10-17	29785010	Khawaja AP	2018-05-21	Nat Genet	www.ncbi.nlm.nih.gov/pubmed/29785010	Genome-wide analyses identify 68 new loci associated with intraocular pressure and improve risk prediction for primary open-angle glaucoma.	Intraocular pressure	139,555 European ancestry individuals		6p25.3	6	2095801	GMDS	GMDS			ENSG00000112699			rs6914086-T	rs6914086	0	6914086	intron_variant	0	0.46	3e-19	18.5229		0.114	[0.089-0.139] unit increase	Affymetrix, Illumina [NR] (imputed)	N
2018-10-17	29785010	Khawaja AP	2018-05-21	Nat Genet	www.ncbi.nlm.nih.gov/pubmed/29785010	Genome-wide analyses identify 68 new loci associated with intraocular pressure and improve risk prediction for primary open-angle glaucoma.	Intraocular pressure	139,555 European ancestry individuals		6p21.1	6	45960990	CLIC5	CLIC5			ENSG00000112782			rs4714896-T	rs4714896	0	4714896	intron_variant	0	0.648	6e-09	8.22185		0.079	[0.052-0.106] unit decrease	Affymetrix, Illumina [NR] (imputed)	N
2019-12-10	31636271	Gallois A	2019-10-21	Nat Commun	www.ncbi.nlm.nih.gov/pubmed/31636271	A comprehensive study of metabolite genetics reveals strong pleiotropy and heterogeneity across time and context.	Serum metabolite levels (CMS)	6,263 Finnish ancestry men		11p11.2	11	47561569	PTPMT1	CELF1			ENSG00000149187			rs12798346-?	rs12798346	0	12798346	intron_variant	0	NR	2e-13	12.699	(L_HDL_P)	0.0849288	NR unit decrease	Illumina [609262]	N
2019-03-13	30664634	Rask-Andersen M	2019-01-21	Nat Commun	www.ncbi.nlm.nih.gov/pubmed/30664634	Genome-wide association study of body fat distribution identifies adiposity loci and sex-specific genetic effects.	Body fat distribution (trunk fat ratio)	55,006 British ancestry males, 61,132 British ancestry females	112,425 British ancestry males, 133,936 British ancestry females	5q11.2	5	56516303	intergenic	C5orf67			ENSG00000225940			rs465983-G	rs465983	0	465983	intron_variant	0	0.241951	1e-19	19		0.02357	NR unit increase (replication)	Affymetrix [25472837] (imputed)	N
2018-10-17	30013184	Waage J	2018-07-16	Nat Genet	www.ncbi.nlm.nih.gov/pubmed/30013184	Genome-wide association and HLA fine-mapping studies identify risk loci and genetic pathways underlying allergic rhinitis.	Allergic rhinitis	59,762 European and unknown ancestry cases, 152,358 European and unknown ancestry controls	60,720 European ancestry cases, 618,527 European ancestry controls	5p13.2	5	35862739	CAPSL, IL7R	IL7R			ENSG00000168685			rs7717955-C	rs7717955	0	7717955	intron_variant	0	0.7333	4e-32	31.3979		1.06383	[1.05-1.08]	Affymetrix, Illumina, Perlegen [16531985] (imputed)	N
2021-12-20	32139696	Shu X	2020-03-05	Nat Commun	www.ncbi.nlm.nih.gov/pubmed/32139696	Identification of novel breast cancer susceptibility loci in meta-analyses conducted among Asian and European descendants.	Breast cancer	24,206 East Asian ancestry cases, 24,775 East Asian ancestry controls, 122,977 European ancestry cases, 105,974 European ancestry controls	10,829 East Asian ancestry cases, 10,996 East Asian ancestry controls, 5,958 Asian ancestry cases, 5,684 Asian ancestry controls	5q11.2	5	56757896		C5orf67 - MAP3K1	ENSG00000225940	ENSG00000095015		151664	57653	rs62355902-A	rs62355902	0	62355902	intergenic_variant	1	NR	2e-86	85.699		0.87	[0.86-0.88]	Affymetrix, Illumina [NR] (imputed)	N
2020-04-17	31669095	Zhu Z	2019-10-24	J Allergy Clin Immunol	www.ncbi.nlm.nih.gov/pubmed/31669095	Shared Genetic and Experimental Links between Obesity-Related Traits and Asthma Subtypes in UK Biobank.	Asthma (childhood onset)	13,435 European ancestry cases, 393,186 European ancestry controls		14q24.1	14	68286570	NR	RAD51B			ENSG00000182185			rs2208397-?	rs2208397	0	2208397	intron_variant	0	NR	1e-09	9				Affymetrix [~ 8270000] (imputed)	N
2022-03-22	34610981	Li-Gao R	2021-10-05	Diabetes	www.ncbi.nlm.nih.gov/pubmed/34610981	Genetic Studies of Metabolomics Change After a Liquid Meal Illuminate Novel Pathways for Glucose and Lipid Metabolism.	Triglycerides levels in medium LDL meal response (﻿OrNLSr)	4,292 individuals		12q23.2	12	101253018		SLC5A8 - UTP20	ENSG00000256870	ENSG00000120800		42780	27087	rs2037053-G	rs2037053	0	2037053	intergenic_variant	1	0.0390806	4e-08	7.39794		0.323833	[0.21-0.44] unit decrease	Illumina [7701709] (imputed)	N
[truncated: 6,260 more rows]

## Sheet: SD10
p2	p1	rg	se	z	p	h2_obs	h2_obs_se	h2_int	h2_int_se	gcov_int	gcov_int_se	phenotype	N	NCases	NControls	Cohort	URL	Notes	p.adjust
[truncated: 605 more rows]

[truncated: 20 more sheets: SD11, SD12, SD13, SD14, SD15, SD16, SD17, SD18, SD19, SD20, SD21, SD22, SD23, SD24, SD25, SD26, SD27, SD28, SD29, SD30]
